# Supplementary material for: Crystal structure of an unknown solvate of dodecakis­(μ2-alaninato-1:2κ2 O:N,O)cerium(III)hexa­nickel(II) aqua­tris­(hydroxido-κO)tris­(nitrato-κ2 O,O′)cerate(III)
Source: Acta Crystallogr E Crystallogr Commun. 2015 Sep 17;71(Pt 10):m183–4. doi: 10.1107/S2056989015017132 (PMC4647412; doi:10.1107/S2056989015017132)
Supplement: Supplementary file 1 [file e-71-0m183-sup1.cif]

##############################################################################
#                                                                            #
# This CIF contains the data in a paper accepted for publication in          #
# Acta Crystallographica Section E. It conforms to the requirements of       #
# Notes for Authors for Acta Crystallographica Section E, and has been       #
# peer reviewed under the auspices of the IUCr Commission on Journals.       #
#                                                                            #
# Full details of the Crystallographic Information File format               #
# are given in the paper "The Crystallographic Information File (CIF):       #
# a New Standard Archive File for Crystallography" by S. R. Hall, F. H.      #
# Allen and I. D. Brown [Acta Cryst. (1991), A47, 655-685].                  #
#                                                                            #
# The current version of the core CIF dictionary is obtainable from          #
# ftp://ftp.iucr.org/pub/cif_core.dic.                                       #
#                                                                            #
# Software is freely available for graphical display of the structure(s)     #
# in this CIF. For information consult the CIF software page                 #
# http://www.iucr.org/resources/cif/software.                                #
#                                                                            #
# This file may be used for bona fide research purposes within the           #
# scientific community so long as proper attribution is given to the journal # 
# article from which it was obtained.                                        #
#                                                                            #
##############################################################################
data_I
_audit_creation_method     SHELXL-97
_journal_date_recd_electronic     2015-09-05
_journal_date_accepted     2015-09-12
_journal_name_full     'Acta Crystallographica, Section E'
_journal_year     2015
_journal_volume     71
_journal_issue     10
_journal_page_first     m183
_journal_page_last     m184
_journal_paper_category     HM
_journal_paper_doi     10.1107/S2056989015017132
_journal_coeditor_code     WM5213
_publ_contact_author_name     'Stanislav I. Bezzubov'
_publ_contact_author_address
;
Institute of General and Inorganic Chemistry,
Russian Academy of Sciences,
Leninskii prosp., 31, Moscow, 119991
Russia
;
_publ_contact_author_email     'stas.bezzubov@gmail.com'
_publ_contact_author_fax     '+7-495-9541279'
_publ_contact_author_phone     '+7-916-1671072'
_publ_section_title
;\
Crystal structure of an unknown solvate of
dodecakis(\m~2~-alaninato-1:2\k^2^<i>O</i>:<i>N</i>,<i>O</i>)cerium(III)\
hexanickel(II)
aquatris(hydroxido-\k<i>O</i>)tris(nitrato-\k^2^<i>O</i>,<i>O</i>')\
cerate(III)
;
loop_
    _publ_author_name
    _publ_author_footnote
    _publ_author_address
    'Bezzubov, Stanislav I.' .
;
Institute of General and Inorganic Chemistry,
Russian Academy of Sciences,
Leninskii prosp. 31, Moscow 119991, Russian Federation
;
    'Doljenko, Vladimir D.' .
;
Department of Chemistry, M.V. Lomonosov Moscow State University,
Leninskie Gory 1/3, Moscow 119991, Russian Federation
;
    'Churakov, Andrei V.' .
;
Institute of General and Inorganic Chemistry,
Russian Academy of Sciences,
Leninskii prosp. 31, Moscow 119991, Russian Federation
;
    'Zharinova, Irina S.' .
;
Department of Chemistry, M.V. Lomonosov Moscow State University,
Leninskie Gory 1/3, Moscow 119991, Russian Federation
;
    'Kiselev, Yuri M.' .
;
Department of Chemistry, M.V. Lomonosov Moscow State University,
Leninskie Gory 1/3, Moscow 119991, Russian Federation
;
_chemical_name_systematic
;\
Dodecakis(\m~2~-alaninato-\
1:2\k^2^<i>O</i>:<i>N</i>,<i>O</i>)cerium(III)hexanickel(II)
aquatris(hydroxido-\k<i>O</i>)tris(nitrato-\k^2^<i>O</i>,<i>O</i>')cerate(III)
;
_chemical_name_common     ?
_chemical_formula_moiety     'C36 H72 Ce N12 Ni6 O24 3+, Ce H5 N3 O13 3-'
_chemical_formula_sum     'C36 H77 Ce2 N15 Ni6 O37'
_chemical_formula_iupac
                          '[Ce1 Ni6 (C3 H6 N1 O2)12] [Ce (N O3)3 (O H)3 (H2 O)]'
_chemical_formula_weight     1944.63
_chemical_melting_point     ?
_symmetry_cell_setting     trigonal
_symmetry_space_group_name_H-M     'R 3'
_symmetry_space_group_name_Hall     'R 3'
loop_
    _symmetry_equiv_pos_as_xyz
    'x, y, z'
    '-y, x-y, z'
    '-x+y, -x, z'
    'x+2/3, y+1/3, z+1/3'
    '-y+2/3, x-y+1/3, z+1/3'
    '-x+y+2/3, -x+1/3, z+1/3'
    'x+1/3, y+2/3, z+2/3'
    '-y+1/3, x-y+2/3, z+2/3'
    '-x+y+1/3, -x+2/3, z+2/3'
_cell_length_a     14.6418(4)
_cell_length_b     14.6418(4)
_cell_length_c     31.7767(19)
_cell_angle_alpha     90.00
_cell_angle_beta     90.00
_cell_angle_gamma     120.00
_cell_volume     5899.7(6)
_cell_formula_units_Z     3
_cell_measurement_reflns_used     9898
_cell_measurement_theta_min     2.283
_cell_measurement_theta_max     30.505
_cell_measurement_temperature     150(2)
_exptl_crystal_description     prism
_exptl_crystal_colour     'violet'
_exptl_crystal_size_max     0.40
_exptl_crystal_size_mid     0.40
_exptl_crystal_size_min     0.40
_exptl_crystal_density_diffrn     1.642
_exptl_crystal_density_meas     ?
_exptl_crystal_density_method     'not measured'
_exptl_crystal_F_000     2934
_exptl_absorpt_coefficient_mu     2.623
_exptl_absorpt_correction_type     multi-scan
_exptl_absorpt_process_details
;
(<i>SADABS</i>; Bruker, 2008)
;
_exptl_absorpt_correction_T_min     0.4201
_exptl_absorpt_correction_T_max     0.4201
_exptl_special_details     ?
_diffrn_ambient_temperature     150(2)
_diffrn_radiation_type     MoK\a
_diffrn_radiation_wavelength     0.71073
_diffrn_radiation_source     'fine-focus sealed tube'
_diffrn_radiation_monochromator     graphite
_diffrn_measurement_device_type     'Bruker APEXII CCD'
_diffrn_measurement_method     \w
_diffrn_detector_area_resol_mean     ?
_diffrn_reflns_number     21829
_diffrn_reflns_av_R_equivalents     0.0211
_diffrn_reflns_av_sigmaI/netI     0.0214
_diffrn_reflns_theta_min     1.73
_diffrn_reflns_theta_max     29.00
_diffrn_reflns_theta_full     29.00
_diffrn_measured_fraction_theta_max     0.999
_diffrn_measured_fraction_theta_full     0.999
_diffrn_reflns_limit_h_min     -19
_diffrn_reflns_limit_h_max     19
_diffrn_reflns_limit_k_min     -19
_diffrn_reflns_limit_k_max     19
_diffrn_reflns_limit_l_min     -43
_diffrn_reflns_limit_l_max     43
_diffrn_standards_number     .
_diffrn_standards_interval_count     ?
_diffrn_standards_interval_time     .
_diffrn_standards_decay_%     0
_refine_special_details
;
Refinement of <i>F</i>^2^ against ALL reflections. The weighted <i>R</i>-factor
<i>wR</i> and goodness of fit <i>S</i> are based on <i>F</i>^2^, conventional
<i>R</i>-factors <i>R</i> are based on <i>F</i>, with <i>F</i> set to zero for
negative <i>F</i>^2^. The threshold expression of <i>F</i>^2^ >
\s(<i>F</i>^2^) is used only for calculating <i>R</i>-factors(gt) <i>etc</i>.
and is not relevant to the choice of reflections for refinement.
<i>R</i>-factors based on <i>F</i>^2^ are statistically about twice as large
as those based on <i>F</i>, and <i>R</i>- factors based on ALL data will be
even larger.
;
_reflns_number_total     6978
_reflns_number_gt     6734
_reflns_threshold_expression     I>2\s(I)
_refine_ls_structure_factor_coef     Fsqd
_refine_ls_matrix_type     full
_refine_ls_R_factor_all     0.0259
_refine_ls_R_factor_gt     0.0247
_refine_ls_wR_factor_gt     0.0646
_refine_ls_wR_factor_ref     0.0655
_refine_ls_goodness_of_fit_ref     1.022
_refine_ls_restrained_S_all     1.022
_refine_ls_number_reflns     6978
_refine_ls_number_parameters     327
_refine_ls_number_restraints     1
_refine_ls_hydrogen_treatment     constr
_refine_ls_weighting_scheme     calc
_refine_ls_weighting_details
         'calc w=1/[\s^2^(Fo^2^)+(0.0434P)^2^+4.4547P] where P=(Fo^2^+2Fc^2^)/3'
_atom_sites_solution_hydrogens     geom
_atom_sites_solution_primary     direct
_atom_sites_solution_secondary     difmap
_refine_ls_shift/su_max     0.003
_refine_ls_shift/su_mean     0.000
_refine_diff_density_max     0.569
_refine_diff_density_min     -0.686
_refine_ls_extinction_method     none
_refine_ls_extinction_coef     ?
_refine_ls_abs_structure_details
;
Flack (1983), 3493 Friedel pairs
;
_refine_ls_abs_structure_Flack     -0.012(11)
loop_
    _atom_type_symbol
    _atom_type_description
    _atom_type_scat_dispersion_real
    _atom_type_scat_dispersion_imag
    _atom_type_scat_source
    'C' 'C' 0.0033 0.0016
                         'International Tables Vol C Tables 4.2.6.8 and 6.1.1.4'
    'H' 'H' 0.0000 0.0000
                         'International Tables Vol C Tables 4.2.6.8 and 6.1.1.4'
    'N' 'N' 0.0061 0.0033
                         'International Tables Vol C Tables 4.2.6.8 and 6.1.1.4'
    'O' 'O' 0.0106 0.0060
                         'International Tables Vol C Tables 4.2.6.8 and 6.1.1.4'
    'Ni' 'Ni' 0.3393 1.1124
                         'International Tables Vol C Tables 4.2.6.8 and 6.1.1.4'
    'Ce' 'Ce' -0.2486 2.6331
                         'International Tables Vol C Tables 4.2.6.8 and 6.1.1.4'
_computing_data_collection
;
<i>APEX2</i> (Bruker, 2008)
;
_computing_cell_refinement
;
SAINT (Bruker, 2008)
;
_computing_data_reduction
;
SAINT (Bruker, 2008)
;
_computing_structure_solution
;
SHELXTL (Sheldrick, 2008)
;
_computing_structure_refinement
;
SHELXTL (Sheldrick, 2008)
;
_computing_molecular_graphics
;
SHELXTL (Sheldrick, 2008)
;
_computing_publication_material
;
SHELXTL (Sheldrick, 2008)
;
loop_
    _atom_site_type_symbol
    _atom_site_label
    _atom_site_fract_x
    _atom_site_fract_y
    _atom_site_fract_z
    _atom_site_U_iso_or_equiv
    _atom_site_adp_type
    _atom_site_calc_flag
    _atom_site_refinement_flags
    _atom_site_occupancy
    _atom_site_symmetry_multiplicity
    _atom_site_disorder_assembly
    _atom_site_disorder_group
    Ce Ce1 0.6667 2.3333 -1.143417(9) 0.03086(6) Uani d S 1 3 . .
    Ce Ce2 1.0000 2.0000 -1.058354(6) 0.02110(5) Uani d S 1 3 . .
    Ni Ni1 1.22355(3) 2.18294(3) -1.125638(10) 0.02623(8) Uani d . 1 1 C .
    Ni Ni2 1.04234(3) 2.22458(3) -0.991516(11) 0.03043(9) Uani d . 1 1 C .
    O O1 0.53783(17) 2.31437(18) -1.08711(7) 0.0354(5) Uani d . 1 1 . .
    H H1 0.4768 2.2597 -1.0881 0.053 Uiso d R 1 1 . .
    O O2 0.9922(2) 2.4685(3) -1.17180(10) 0.0583(8) Uani d . 1 1 . .
    O O3 0.6667 2.3333 -1.22069(16) 0.0798(17) Uani d S 1 3 . .
    H H3 0.7213 2.3777 -1.2341 0.096 Uiso d PR 0.3333 1 . .
    H H2 0.6121 2.2889 -1.2341 0.096 Uiso d PR 0.3333 1 . .
    O O5 0.83829(19) 2.33357(19) -1.15778(8) 0.0441(5) Uani d . 1 1 . .
    O O6 0.8541(2) 2.4859(2) -1.17100(9) 0.0484(6) Uani d . 1 1 . .
    O O11 0.95267(16) 2.15480(15) -1.04388(6) 0.0252(4) Uani d . 1 1 C .
    O O12 1.12234(16) 2.02412(17) -1.12577(6) 0.0268(4) Uani d . 1 1 C .
    O O13 1.15557(16) 2.20363(16) -1.07328(6) 0.0274(4) Uani d . 1 1 C .
    O O14 1.09798(16) 2.12172(17) -0.99153(6) 0.0299(4) Uani d . 1 1 . .
    O O15 1.1670(2) 2.3264(2) -1.02855(8) 0.0402(6) Uani d . 1 1 C .
    O O16 0.9167(2) 2.1220(2) -0.95514(7) 0.0446(6) Uani d . 1 1 . .
    O O17 1.32725(16) 2.16186(16) -1.08770(6) 0.0286(4) Uani d . 1 1 . .
    O O18 1.12072(18) 2.20121(19) -1.16376(7) 0.0362(5) Uani d . 1 1 . .
    N N1 0.8977(2) 2.4307(2) -1.16730(9) 0.0407(6) Uani d . 1 1 . .
    N N11 1.3169(3) 2.3429(2) -1.12060(12) 0.0541(9) Uani d . 1 1 . .
    H H11B 1.3868 2.3617 -1.1229 0.065 Uiso calc R 1 1 A 3
    H H11C 1.3012 2.3757 -1.1418 0.065 Uiso calc R 1 1 A 3
    N N12 1.2828(2) 2.1486(2) -1.17775(8) 0.0328(5) Uani d . 1 1 . .
    H H12E 1.2995 2.1995 -1.1980 0.039 Uiso calc R 1 1 C .
    H H12D 1.3432 2.1473 -1.1708 0.039 Uiso calc R 1 1 . .
    N N13 1.1359(3) 2.2836(3) -0.93873(9) 0.0460(7) Uani d . 1 1 . .
    H H13A 1.1661 2.3558 -0.9378 0.055 Uiso calc R 1 1 B 1
    H H13B 1.0962 2.2556 -0.9148 0.055 Uiso calc R 1 1 B 1
    N N14 0.9681(2) 2.3129(2) -0.99455(9) 0.0375(6) Uani d . 1 1 . .
    H H14A 0.9169 2.2909 -0.9741 0.045 Uiso calc R 1 1 . .
    H H14B 1.0163 2.3829 -0.9899 0.045 Uiso calc R 1 1 . .
    C C1 1.1303(2) 1.9766(2) -1.15825(9) 0.0290(5) Uani d . 1 1 . .
    C C2 1.2482(4) 1.9884(4) -1.21822(13) 0.0582(12) Uani d . 1 1 . .
    H H2A 1.2934 2.0342 -1.2409 0.087 Uiso calc R 1 1 C .
    H H2B 1.1908 1.9234 -1.2303 0.087 Uiso calc R 1 1 . .
    H H2C 1.2900 1.9710 -1.1992 0.087 Uiso calc R 1 1 . .
    C C3 1.2025(3) 2.0449(3) -1.19394(9) 0.0370(7) Uani d . 1 1 C .
    H H3A 1.1575 2.0578 -1.2140 0.044 Uiso calc R 1 1 . .
    C C4 1.3104(6) 2.4840(5) -1.0800(4) 0.069(3) Uani d P 0.608(14) 1 C 3
    H H4A 1.3773 2.5341 -1.0934 0.104 Uiso calc PR 0.608(14) 1 C 3
    H H4B 1.3104 2.5057 -1.0508 0.104 Uiso calc PR 0.608(14) 1 C 3
    H H4C 1.2519 2.4830 -1.0953 0.104 Uiso calc PR 0.608(14) 1 C 3
    C C6 1.2977(9) 2.3741(8) -1.0806(4) 0.0300(17) Uani d P 0.608(14) 1 C 3
    H H6A 1.3546 2.3787 -1.0617 0.036 Uiso calc PR 0.608(14) 1 C 3
    C C41 1.2506(9) 2.4577(8) -1.1104(4) 0.053(3) Uani d P 0.392(14) 1 C 4
    H H41A 1.3097 2.5160 -1.1252 0.080 Uiso calc PR 0.392(14) 1 C 4
    H H41B 1.2183 2.4858 -1.0912 0.080 Uiso calc PR 0.392(14) 1 C 4
    H H41C 1.1980 2.4109 -1.1309 0.080 Uiso calc PR 0.392(14) 1 C 4
    C C61 1.2894(14) 2.3979(13) -1.0862(6) 0.034(3) Uani d P 0.392(14) 1 C 4
    H H61A 1.3514 2.4445 -1.0682 0.041 Uiso calc PR 0.392(14) 1 C 4
    C C5 0.9200(3) 2.3002(2) -1.03646(10) 0.0339(6) Uani d . 1 1 . .
    H H5A 0.8506 2.2970 -1.0332 0.041 Uiso calc R 1 1 . .
    C C7 0.9018(2) 2.1977(2) -1.05742(9) 0.0256(5) Uani d . 1 1 . .
    C C8 1.1977(2) 2.2971(2) -1.06015(10) 0.0327(6) Uani d . 1 1 . .
    C C9 0.9906(3) 2.3928(3) -1.06485(13) 0.0509(9) Uani d . 1 1 . .
    H H9A 1.0024 2.4586 -1.0518 0.076 Uiso calc R 1 1 . .
    H H9B 0.9564 2.3839 -1.0922 0.076 Uiso calc R 1 1 . .
    H H9C 1.0583 2.3956 -1.0687 0.076 Uiso calc R 1 1 . .
    C C10 0.8608(4) 2.0257(3) -0.96288(11) 0.0478(9) Uani d . 1 1 . .
    C C11 1.2173(4) 2.2543(4) -0.94147(14) 0.0377(12) Uani d P 0.669(8) 1 . 1
    H H11A 1.2765 2.3064 -0.9595 0.045 Uiso calc PR 0.669(8) 1 . 1
    C C12 1.2588(6) 2.2508(6) -0.89832(19) 0.0550(18) Uani d P 0.669(8) 1 . 1
    H H12A 1.3132 2.2308 -0.9010 0.082 Uiso calc PR 0.669(8) 1 . 1
    H H12B 1.2009 2.1989 -0.8809 0.082 Uiso calc PR 0.669(8) 1 . 1
    H H12C 1.2892 2.3205 -0.8852 0.082 Uiso calc PR 0.669(8) 1 . 1
    C C21 1.1527(10) 2.1841(9) -0.9212(3) 0.041(3) Uani d P 0.331(8) 1 . 2
    H H21A 1.2253 2.2204 -0.9089 0.049 Uiso calc PR 0.331(8) 1 . 2
    C C22 1.0844(12) 2.1161(9) -0.8863(3) 0.056(3) Uani d P 0.331(8) 1 . 2
    H H22A 1.1039 2.0628 -0.8794 0.084 Uiso calc PR 0.331(8) 1 . 2
    H H22B 1.0103 2.0810 -0.8951 0.084 Uiso calc PR 0.331(8) 1 . 2
    H H22C 1.0940 2.1597 -0.8615 0.084 Uiso calc PR 0.331(8) 1 . 2
loop_
    _atom_site_aniso_label
    _atom_site_aniso_U_11
    _atom_site_aniso_U_22
    _atom_site_aniso_U_33
    _atom_site_aniso_U_12
    _atom_site_aniso_U_13
    _atom_site_aniso_U_23
    Ce1 0.03464(9) 0.03464(9) 0.02330(11) 0.01732(4) 0.000 0.000
    Ce2 0.02472(7) 0.02472(7) 0.01385(9) 0.01236(3) 0.000 0.000
    Ni1 0.02819(18) 0.03022(17) 0.02059(16) 0.01484(14) 0.00288(13) 0.00459(13)
    Ni2 0.0361(2) 0.0351(2) 0.02166(16) 0.01905(16) -0.00561(13) -0.01041(14)
    O1 0.0299(10) 0.0360(11) 0.0344(11) 0.0120(9) 0.0075(8) -0.0004(9)
    O2 0.0441(15) 0.0612(17) 0.0574(17) 0.0173(13) 0.0195(13) 0.0173(14)
    O3 0.106(3) 0.106(3) 0.027(2) 0.0530(14) 0.000 0.000
    O5 0.0432(12) 0.0381(11) 0.0496(13) 0.0192(10) 0.0168(10) 0.0074(10)
    O6 0.0564(15) 0.0383(12) 0.0498(14) 0.0231(12) 0.0179(12) 0.0144(11)
    O11 0.0291(9) 0.0269(9) 0.0205(9) 0.0147(8) -0.0004(7) -0.0026(7)
    O12 0.0302(10) 0.0337(10) 0.0165(8) 0.0160(9) 0.0014(7) 0.0002(7)
    O13 0.0325(10) 0.0319(10) 0.0203(9) 0.0179(8) -0.0003(7) 0.0001(7)
    O14 0.0341(10) 0.0383(11) 0.0199(9) 0.0201(9) -0.0066(8) -0.0077(8)
    O15 0.0399(13) 0.0391(13) 0.0344(12) 0.0144(10) -0.0044(10) -0.0138(10)
    O16 0.0693(17) 0.0407(13) 0.0265(10) 0.0297(13) 0.0145(11) 0.0006(9)
    O17 0.0254(9) 0.0325(10) 0.0255(9) 0.0127(8) 0.0000(8) 0.0033(8)
    O18 0.0357(11) 0.0485(13) 0.0271(10) 0.0231(10) 0.0071(9) 0.0162(9)
    N1 0.0426(14) 0.0381(14) 0.0331(13) 0.0139(12) 0.0149(11) 0.0092(10)
    N11 0.067(2) 0.0319(15) 0.059(2) 0.0219(15) 0.0316(17) 0.0141(14)
    N12 0.0294(12) 0.0392(13) 0.0273(12) 0.0154(11) 0.0064(9) 0.0074(10)
    N13 0.0585(18) 0.0634(19) 0.0288(13) 0.0398(16) -0.0168(12) -0.0241(13)
    N14 0.0449(15) 0.0342(13) 0.0348(13) 0.0209(12) -0.0044(11) -0.0103(11)
    C1 0.0288(13) 0.0352(14) 0.0177(11) 0.0121(11) 0.0011(9) -0.0003(10)
    C2 0.055(2) 0.060(2) 0.037(2) 0.0111(19) 0.0209(17) -0.0129(17)
    C3 0.0332(14) 0.0494(18) 0.0184(12) 0.0131(13) 0.0031(10) -0.0014(12)
    C4 0.044(4) 0.029(3) 0.126(8) 0.010(3) 0.020(4) -0.002(4)
    C6 0.034(3) 0.015(4) 0.040(4) 0.011(3) -0.003(3) -0.006(3)
    C41 0.051(6) 0.040(5) 0.071(8) 0.024(5) 0.016(5) 0.018(5)
    C61 0.032(5) 0.017(7) 0.047(6) 0.007(4) 0.001(4) 0.005(5)
    C5 0.0357(15) 0.0308(14) 0.0352(15) 0.0167(12) -0.0037(12) -0.0101(12)
    C7 0.0240(12) 0.0240(12) 0.0252(12) 0.0094(10) 0.0020(9) -0.0014(10)
    C8 0.0288(14) 0.0334(14) 0.0324(14) 0.0129(12) -0.0075(11) -0.0071(12)
    C9 0.060(2) 0.0285(15) 0.053(2) 0.0138(15) -0.0117(17) 0.0019(14)
    C10 0.077(3) 0.0445(18) 0.0289(15) 0.0355(19) 0.0287(16) 0.0066(13)
    C11 0.034(2) 0.051(3) 0.028(2) 0.021(2) -0.0061(17) -0.019(2)
    C12 0.069(4) 0.080(4) 0.040(3) 0.055(4) -0.032(3) -0.032(3)
    C21 0.061(7) 0.045(6) 0.034(5) 0.040(6) -0.016(5) -0.013(4)
    C22 0.088(9) 0.046(6) 0.025(5) 0.027(6) -0.013(5) -0.004(4)
_geom_special_details
;
All e.s.d.'s (except the e.s.d. in the dihedral angle between two l.s. planes)
are estimated using the full covariance matrix. The cell e.s.d.'s are taken
into account individually in the estimation of e.s.d.'s in distances, angles
and torsion angles; correlations between e.s.d.'s in cell parameters are only
used when they are defined by crystal symmetry. An approximate (isotropic)
treatment of cell e.s.d.'s is used for estimating e.s.d.'s involving l.s.
planes.
;
loop_
    _geom_bond_atom_site_label_1
    _geom_bond_atom_site_label_2
    _geom_bond_site_symmetry_2
    _geom_bond_distance
    _geom_bond_publ_flag
    Ce1 O3 . 2.455(5) ?
    Ce1 O1 2_895 2.513(2) ?
    Ce1 O1 3_485 2.513(2) ?
    Ce1 O1 . 2.513(2) ?
    Ce1 O5 3_485 2.552(2) ?
    Ce1 O5 . 2.552(2) ?
    Ce1 O5 2_895 2.552(2) ?
    Ce1 O6 3_485 2.675(3) ?
    Ce1 O6 2_895 2.675(3) ?
    Ce1 O6 . 2.675(3) ?
    Ce2 O14 3_585 2.6808(19) ?
    Ce2 O14 2_885 2.6808(19) ?
    Ce2 O14 . 2.6809(19) ?
    Ce2 O12 . 2.700(2) ?
    Ce2 O12 3_585 2.700(2) ?
    Ce2 O12 2_885 2.700(2) ?
    Ce2 O11 3_585 2.7202(19) ?
    Ce2 O11 . 2.720(2) ?
    Ce2 O11 2_885 2.720(2) ?
    Ce2 O13 3_585 2.741(2) ?
    Ce2 O13 . 2.741(2) ?
    Ce2 O13 2_885 2.741(2) ?
    Ni1 O13 . 2.038(2) ?
    Ni1 O12 . 2.039(2) ?
    Ni1 N11 . 2.044(3) ?
    Ni1 N12 . 2.045(3) ?
    Ni1 O18 . 2.051(2) ?
    Ni1 O17 . 2.079(2) ?
    Ni2 O14 . 2.039(2) ?
    Ni2 O11 . 2.048(2) ?
    Ni2 O16 . 2.053(3) ?
    Ni2 O15 . 2.054(3) ?
    Ni2 N13 . 2.062(3) ?
    Ni2 N14 . 2.066(3) ?
    O1 H1 . 0.8512 ?
    O2 N1 . 1.214(4) ?
    O3 H3 . 0.8501 ?
    O3 H2 . 0.8501 ?
    O5 N1 . 1.278(4) ?
    O6 N1 . 1.262(4) ?
    O11 C7 . 1.267(3) ?
    O12 C1 . 1.282(3) ?
    O13 C8 . 1.259(4) ?
    O14 C10 3_585 1.266(4) ?
    O15 C8 . 1.259(4) ?
    O16 C10 . 1.251(5) ?
    O17 C7 3_585 1.256(4) ?
    O18 C1 2_885 1.247(4) ?
    N11 C6 . 1.427(12) ?
    N11 C61 . 1.53(2) ?
    N11 H11B . 0.9200 ?
    N11 H11C . 0.9200 ?
    N12 C3 . 1.472(4) ?
    N12 H12E . 0.9200 ?
    N12 H12D . 0.9200 ?
    N13 C11 . 1.457(6) ?
    N13 C21 . 1.689(11) ?
    N13 H13A . 0.9200 ?
    N13 H13B . 0.9200 ?
    N14 C5 . 1.474(4) ?
    N14 H14A . 0.9200 ?
    N14 H14B . 0.9200 ?
    C1 O18 3_585 1.246(4) ?
    C1 C3 . 1.532(4) ?
    C2 C3 . 1.510(5) ?
    C2 H2A . 0.9800 ?
    C2 H2B . 0.9800 ?
    C2 H2C . 0.9800 ?
    C3 H3A . 1.0000 ?
    C4 C6 . 1.525(11) ?
    C4 H4A . 0.9800 ?
    C4 H4B . 0.9800 ?
    C4 H4C . 0.9800 ?
    C6 C8 . 1.478(12) ?
    C6 H6A . 1.0000 ?
    C41 C61 . 1.476(17) ?
    C41 H41A . 0.9800 ?
    C41 H41B . 0.9800 ?
    C41 H41C . 0.9800 ?
    C61 C8 . 1.638(17) ?
    C61 H61A . 1.0000 ?
    C5 C9 . 1.523(5) ?
    C5 C7 . 1.537(4) ?
    C5 H5A . 1.0000 ?
    C7 O17 2_885 1.256(4) ?
    C9 H9A . 0.9800 ?
    C9 H9B . 0.9800 ?
    C9 H9C . 0.9800 ?
    C10 O14 2_885 1.267(4) ?
    C10 C21 2_885 1.528(11) ?
    C10 C11 2_885 1.612(6) ?
    C11 C12 . 1.511(7) ?
    C11 C10 3_585 1.612(6) ?
    C11 H11A . 1.0000 ?
    C12 H12A . 0.9800 ?
    C12 H12B . 0.9800 ?
    C12 H12C . 0.9800 ?
    C21 C22 . 1.493(18) ?
    C21 C10 3_585 1.528(10) ?
    C21 H21A . 1.0000 ?
    C22 H22A . 0.9800 ?
    C22 H22B . 0.9800 ?
    C22 H22C . 0.9800 ?
loop_
    _geom_angle_atom_site_label_1
    _geom_angle_atom_site_label_2
    _geom_angle_atom_site_label_3
    _geom_angle_site_symmetry_1
    _geom_angle_site_symmetry_3
    _geom_angle
    _geom_angle_publ_flag
    O3 Ce1 O1 . 2_895 135.41(5) ?
    O3 Ce1 O1 . 3_485 135.41(6) ?
    O1 Ce1 O1 2_895 3_485 74.89(8) ?
    O3 Ce1 O1 . . 135.41(5) ?
    O1 Ce1 O1 2_895 . 74.89(8) ?
    O1 Ce1 O1 3_485 . 74.89(8) ?
    O3 Ce1 O5 . 3_485 79.70(6) ?
    O1 Ce1 O5 2_895 3_485 82.30(8) ?
    O1 Ce1 O5 3_485 3_485 144.27(8) ?
    O1 Ce1 O5 . 3_485 72.80(8) ?
    O3 Ce1 O5 . . 79.70(6) ?
    O1 Ce1 O5 2_895 . 72.80(8) ?
    O1 Ce1 O5 3_485 . 82.30(8) ?
    O1 Ce1 O5 . . 144.27(8) ?
    O5 Ce1 O5 3_485 . 116.87(4) ?
    O3 Ce1 O5 . 2_895 79.70(6) ?
    O1 Ce1 O5 2_895 2_895 144.27(8) ?
    O1 Ce1 O5 3_485 2_895 72.80(8) ?
    O1 Ce1 O5 . 2_895 82.30(8) ?
    O5 Ce1 O5 3_485 2_895 116.87(4) ?
    O5 Ce1 O5 . 2_895 116.88(4) ?
    O3 Ce1 O6 . 3_485 70.88(6) ?
    O1 Ce1 O6 2_895 3_485 66.55(8) ?
    O1 Ce1 O6 3_485 3_485 136.51(8) ?
    O1 Ce1 O6 . 3_485 111.86(8) ?
    O5 Ce1 O6 3_485 3_485 48.87(8) ?
    O5 Ce1 O6 . 3_485 68.01(8) ?
    O5 Ce1 O6 2_895 3_485 148.93(9) ?
    O3 Ce1 O6 . 2_895 70.88(6) ?
    O1 Ce1 O6 2_895 2_895 136.51(8) ?
    O1 Ce1 O6 3_485 2_895 111.86(8) ?
    O1 Ce1 O6 . 2_895 66.55(8) ?
    O5 Ce1 O6 3_485 2_895 68.01(8) ?
    O5 Ce1 O6 . 2_895 148.93(9) ?
    O5 Ce1 O6 2_895 2_895 48.87(8) ?
    O6 Ce1 O6 3_485 2_895 109.82(6) ?
    O3 Ce1 O6 . . 70.88(6) ?
    O1 Ce1 O6 2_895 . 111.86(8) ?
    O1 Ce1 O6 3_485 . 66.55(8) ?
    O1 Ce1 O6 . . 136.51(8) ?
    O5 Ce1 O6 3_485 . 148.93(9) ?
    O5 Ce1 O6 . . 48.87(8) ?
    O5 Ce1 O6 2_895 . 68.01(8) ?
    O6 Ce1 O6 3_485 . 109.82(6) ?
    O6 Ce1 O6 2_895 . 109.82(6) ?
    O14 Ce2 O14 3_585 2_885 63.82(8) ?
    O14 Ce2 O14 3_585 . 63.82(8) ?
    O14 Ce2 O14 2_885 . 63.82(8) ?
    O14 Ce2 O12 3_585 . 116.32(6) ?
    O14 Ce2 O12 2_885 . 179.85(7) ?
    O14 Ce2 O12 . . 116.23(6) ?
    O14 Ce2 O12 3_585 3_585 116.23(6) ?
    O14 Ce2 O12 2_885 3_585 116.32(6) ?
    O14 Ce2 O12 . 3_585 179.85(9) ?
    O12 Ce2 O12 . 3_585 63.62(7) ?
    O14 Ce2 O12 3_585 2_885 179.85(7) ?
    O14 Ce2 O12 2_885 2_885 116.23(6) ?
    O14 Ce2 O12 . 2_885 116.33(6) ?
    O12 Ce2 O12 . 2_885 63.62(7) ?
    O12 Ce2 O12 3_585 2_885 63.62(7) ?
    O14 Ce2 O11 3_585 3_585 65.59(6) ?
    O14 Ce2 O11 2_885 3_585 117.85(6) ?
    O14 Ce2 O11 . 3_585 62.89(6) ?
    O12 Ce2 O11 . 3_585 62.27(6) ?
    O12 Ce2 O11 3_585 3_585 116.99(6) ?
    O12 Ce2 O11 2_885 3_585 114.45(6) ?
    O14 Ce2 O11 3_585 . 117.85(6) ?
    O14 Ce2 O11 2_885 . 62.89(6) ?
    O14 Ce2 O11 . . 65.59(6) ?
    O12 Ce2 O11 . . 116.99(6) ?
    O12 Ce2 O11 3_585 . 114.44(6) ?
    O12 Ce2 O11 2_885 . 62.27(6) ?
    O11 Ce2 O11 3_585 . 117.20(2) ?
    O14 Ce2 O11 3_585 2_885 62.89(6) ?
    O14 Ce2 O11 2_885 2_885 65.59(6) ?
    O14 Ce2 O11 . 2_885 117.85(6) ?
    O12 Ce2 O11 . 2_885 114.45(6) ?
    O12 Ce2 O11 3_585 2_885 62.27(6) ?
    O12 Ce2 O11 2_885 2_885 116.99(6) ?
    O11 Ce2 O11 3_585 2_885 117.20(2) ?
    O11 Ce2 O11 . 2_885 117.20(2) ?
    O14 Ce2 O13 3_585 3_585 62.38(6) ?
    O14 Ce2 O13 2_885 3_585 117.36(6) ?
    O14 Ce2 O13 . 3_585 114.53(6) ?
    O12 Ce2 O13 . 3_585 62.76(6) ?
    O12 Ce2 O13 3_585 3_585 65.43(6) ?
    O12 Ce2 O13 2_885 3_585 117.50(6) ?
    O11 Ce2 O13 3_585 3_585 62.76(6) ?
    O11 Ce2 O13 . 3_585 179.74(7) ?
    O11 Ce2 O13 2_885 3_585 62.97(6) ?
    O14 Ce2 O13 3_585 . 117.36(6) ?
    O14 Ce2 O13 2_885 . 114.53(6) ?
    O14 Ce2 O13 . . 62.38(6) ?
    O12 Ce2 O13 . . 65.43(6) ?
    O12 Ce2 O13 3_585 . 117.50(6) ?
    O12 Ce2 O13 2_885 . 62.76(6) ?
    O11 Ce2 O13 3_585 . 62.97(6) ?
    O11 Ce2 O13 . . 62.76(6) ?
    O11 Ce2 O13 2_885 . 179.74(7) ?
    O13 Ce2 O13 3_585 . 117.07(2) ?
    O14 Ce2 O13 3_585 2_885 114.53(6) ?
    O14 Ce2 O13 2_885 2_885 62.38(6) ?
    O14 Ce2 O13 . 2_885 117.36(6) ?
    O12 Ce2 O13 . 2_885 117.50(6) ?
    O12 Ce2 O13 3_585 2_885 62.76(6) ?
    O12 Ce2 O13 2_885 2_885 65.43(6) ?
    O11 Ce2 O13 3_585 2_885 179.74(7) ?
    O11 Ce2 O13 . 2_885 62.97(6) ?
    O11 Ce2 O13 2_885 2_885 62.76(6) ?
    O13 Ce2 O13 3_585 2_885 117.07(2) ?
    O13 Ce2 O13 . 2_885 117.07(2) ?
    O13 Ni1 O12 . . 92.34(8) ?
    O13 Ni1 N11 . . 82.07(11) ?
    O12 Ni1 N11 . . 174.40(11) ?
    O13 Ni1 N12 . . 175.09(10) ?
    O12 Ni1 N12 . . 82.76(10) ?
    N11 Ni1 N12 . . 102.83(12) ?
    O13 Ni1 O18 . . 91.03(9) ?
    O12 Ni1 O18 . . 89.15(9) ?
    N11 Ni1 O18 . . 90.61(15) ?
    N12 Ni1 O18 . . 89.03(10) ?
    O13 Ni1 O17 . . 89.77(8) ?
    O12 Ni1 O17 . . 90.01(8) ?
    N11 Ni1 O17 . . 90.31(14) ?
    N12 Ni1 O17 . . 90.11(10) ?
    O18 Ni1 O17 . . 178.87(10) ?
    O14 Ni2 O11 . . 91.41(8) ?
    O14 Ni2 O16 . . 90.15(10) ?
    O11 Ni2 O16 . . 88.63(10) ?
    O14 Ni2 O15 . . 89.88(10) ?
    O11 Ni2 O15 . . 90.69(9) ?
    O16 Ni2 O15 . . 179.32(11) ?
    O14 Ni2 N13 . . 83.28(10) ?
    O11 Ni2 N13 . . 174.65(11) ?
    O16 Ni2 N13 . . 90.76(13) ?
    O15 Ni2 N13 . . 89.92(12) ?
    O14 Ni2 N14 . . 172.61(10) ?
    O11 Ni2 N14 . . 82.40(10) ?
    O16 Ni2 N14 . . 85.68(12) ?
    O15 Ni2 N14 . . 94.21(12) ?
    N13 Ni2 N14 . . 102.85(12) ?
    Ce1 O1 H1 . . 117.0 ?
    Ce1 O3 H3 . . 120.0 ?
    Ce1 O3 H2 . . 120.0 ?
    H3 O3 H2 . . 120.0 ?
    N1 O5 Ce1 . . 99.56(19) ?
    N1 O6 Ce1 . . 94.10(17) ?
    C7 O11 Ni2 . . 114.71(17) ?
    C7 O11 Ce2 . . 144.52(17) ?
    Ni2 O11 Ce2 . . 100.73(8) ?
    C1 O12 Ni1 . . 114.16(18) ?
    C1 O12 Ce2 . . 143.31(18) ?
    Ni1 O12 Ce2 . . 101.76(8) ?
    C8 O13 Ni1 . . 114.99(19) ?
    C8 O13 Ce2 . . 144.54(19) ?
    Ni1 O13 Ce2 . . 100.46(8) ?
    C10 O14 Ni2 3_585 . 113.9(2) ?
    C10 O14 Ce2 3_585 . 143.8(2) ?
    Ni2 O14 Ce2 . . 102.27(8) ?
    C8 O15 Ni2 . . 123.2(2) ?
    C10 O16 Ni2 . . 123.8(2) ?
    C7 O17 Ni1 3_585 . 122.13(18) ?
    C1 O18 Ni1 2_885 . 123.56(18) ?
    O2 N1 O6 . . 121.5(3) ?
    O2 N1 O5 . . 121.5(3) ?
    O6 N1 O5 . . 117.0(3) ?
    C6 N11 C61 . . 17.5(5) ?
    C6 N11 Ni1 . . 108.1(5) ?
    C61 N11 Ni1 . . 117.3(7) ?
    C6 N11 H11B . . 110.1 ?
    C61 N11 H11B . . 116.5 ?
    Ni1 N11 H11B . . 110.1 ?
    C6 N11 H11C . . 110.1 ?
    C61 N11 H11C . . 92.7 ?
    Ni1 N11 H11C . . 110.1 ?
    H11B N11 H11C . . 108.4 ?
    C3 N12 Ni1 . . 108.54(18) ?
    C3 N12 H12E . . 110.0 ?
    Ni1 N12 H12E . . 110.0 ?
    C3 N12 H12D . . 110.0 ?
    Ni1 N12 H12D . . 110.0 ?
    H12E N12 H12D . . 108.4 ?
    C11 N13 C21 . . 43.3(5) ?
    C11 N13 Ni2 . . 107.3(2) ?
    C21 N13 Ni2 . . 105.0(4) ?
    C11 N13 H13A . . 110.3 ?
    C21 N13 H13A . . 141.9 ?
    Ni2 N13 H13A . . 110.3 ?
    C11 N13 H13B . . 110.3 ?
    C21 N13 H13B . . 71.1 ?
    Ni2 N13 H13B . . 110.3 ?
    H13A N13 H13B . . 108.5 ?
    C5 N14 Ni2 . . 109.29(19) ?
    C5 N14 H14A . . 109.8 ?
    Ni2 N14 H14A . . 109.8 ?
    C5 N14 H14B . . 109.8 ?
    Ni2 N14 H14B . . 109.8 ?
    H14A N14 H14B . . 108.3 ?
    O18 C1 O12 3_585 . 125.0(3) ?
    O18 C1 C3 3_585 . 117.4(3) ?
    O12 C1 C3 . . 117.5(3) ?
    C3 C2 H2A . . 109.5 ?
    C3 C2 H2B . . 109.5 ?
    H2A C2 H2B . . 109.5 ?
    C3 C2 H2C . . 109.5 ?
    H2A C2 H2C . . 109.5 ?
    H2B C2 H2C . . 109.5 ?
    N12 C3 C2 . . 113.6(3) ?
    N12 C3 C1 . . 110.5(2) ?
    C2 C3 C1 . . 111.8(3) ?
    N12 C3 H3A . . 106.9 ?
    C2 C3 H3A . . 106.9 ?
    C1 C3 H3A . . 106.9 ?
    C6 C4 H4A . . 109.5 ?
    C6 C4 H4B . . 109.5 ?
    H4A C4 H4B . . 109.5 ?
    C6 C4 H4C . . 109.5 ?
    H4A C4 H4C . . 109.5 ?
    H4B C4 H4C . . 109.5 ?
    N11 C6 C8 . . 115.2(7) ?
    N11 C6 C4 . . 114.2(8) ?
    C8 C6 C4 . . 110.6(7) ?
    N11 C6 H6A . . 105.3 ?
    C8 C6 H6A . . 105.3 ?
    C4 C6 H6A . . 105.3 ?
    C61 C41 H41A . . 109.5 ?
    C61 C41 H41B . . 109.5 ?
    H41A C41 H41B . . 109.5 ?
    C61 C41 H41C . . 109.5 ?
    H41A C41 H41C . . 109.5 ?
    H41B C41 H41C . . 109.5 ?
    C41 C61 N11 . . 102.8(12) ?
    C41 C61 C8 . . 114.4(12) ?
    N11 C61 C8 . . 101.6(9) ?
    C41 C61 H61A . . 112.4 ?
    N11 C61 H61A . . 112.4 ?
    C8 C61 H61A . . 112.4 ?
    N14 C5 C9 . . 110.7(3) ?
    N14 C5 C7 . . 110.7(3) ?
    C9 C5 C7 . . 108.8(3) ?
    N14 C5 H5A . . 108.9 ?
    C9 C5 H5A . . 108.9 ?
    C7 C5 H5A . . 108.9 ?
    O17 C7 O11 2_885 . 125.7(3) ?
    O17 C7 C5 2_885 . 115.7(2) ?
    O11 C7 C5 . . 118.6(2) ?
    O13 C8 O15 . . 124.8(3) ?
    O13 C8 C6 . . 116.3(5) ?
    O15 C8 C6 . . 118.4(5) ?
    O13 C8 C61 . . 123.2(7) ?
    O15 C8 C61 . . 111.6(7) ?
    C6 C8 C61 . . 15.9(6) ?
    C5 C9 H9A . . 109.5 ?
    C5 C9 H9B . . 109.5 ?
    H9A C9 H9B . . 109.5 ?
    C5 C9 H9C . . 109.5 ?
    H9A C9 H9C . . 109.5 ?
    H9B C9 H9C . . 109.5 ?
    O16 C10 O14 . 2_885 125.5(3) ?
    O16 C10 C21 . 2_885 107.9(4) ?
    O14 C10 C21 2_885 2_885 117.7(5) ?
    O16 C10 C11 . 2_885 117.9(3) ?
    O14 C10 C11 2_885 2_885 115.5(4) ?
    C21 C10 C11 2_885 2_885 44.1(5) ?
    N13 C11 C12 . . 111.0(4) ?
    N13 C11 C10 . 3_585 107.6(3) ?
    C12 C11 C10 . 3_585 109.7(5) ?
    N13 C11 H11A . . 109.5 ?
    C12 C11 H11A . . 109.5 ?
    C10 C11 H11A 3_585 . 109.5 ?
    C11 C12 H12A . . 109.5 ?
    C11 C12 H12B . . 109.5 ?
    H12A C12 H12B . . 109.5 ?
    C11 C12 H12C . . 109.5 ?
    H12A C12 H12C . . 109.5 ?
    H12B C12 H12C . . 109.5 ?
    C22 C21 C10 . 3_585 122.7(9) ?
    C22 C21 N13 . . 118.9(9) ?
    C10 C21 N13 3_585 . 100.7(6) ?
    C22 C21 H21A . . 104.2 ?
    C10 C21 H21A 3_585 . 104.2 ?
    N13 C21 H21A . . 104.2 ?
    C21 C22 H22A . . 109.5 ?
    C21 C22 H22B . . 109.5 ?
    H22A C22 H22B . . 109.5 ?
    C21 C22 H22C . . 109.5 ?
    H22A C22 H22C . . 109.5 ?
    H22B C22 H22C . . 109.5 ?
loop_
    _geom_hbond_atom_site_label_D
    _geom_hbond_atom_site_label_H
    _geom_hbond_atom_site_label_A
    _geom_hbond_site_symmetry_A
    _geom_hbond_distance_DH
    _geom_hbond_distance_HA
    _geom_hbond_distance_DA
    _geom_hbond_angle_DHA
    O1 H1 O17 1_455 0.85 1.93 2.758(3) 165.3
    N11 H11B O6 2_995 0.92 2.38 3.158(5) 142.8
    N12 H12D O5 3_585 0.92 2.17 3.086(4) 173.5
    N13 H13B O2 6_485 0.92 2.66 3.284(4) 126.0
_iucr_refine_instructions_details
;
TITL z in R3
CELL 0.71073  14.6418  14.6418  31.7767  90.000  90.000 120.000
ZERR    3.00   0.0004   0.0004   0.0019   0.000   0.000   0.000
LATT -3
SYMM -Y, X-Y, Z
SYMM -X+Y, -X, Z
SFAC C H N O NI CE
UNIT 108 231 45 111 18 6
SIZE .4 .4 .4
TEMP -123
EQIV $1 X-1,Y,Z
EQIV $2 4-Y,4+X-Y,Z
EQIV $3 -X+Y,3-X,Z
EQIV $4 -x+y-1/3,3-x+1/3,z+1/3
L.S. 15
BOND $H
ACTA
FMAP 2
PLAN 5
OMIT -2 58
OMIT -5 6 7
OMIT 1 5 -7
OMIT 1 3 1
OMIT -3 4 -1
OMIT -3 7 5
HTAB O1 O17_$1
HTAB N11 O6_$2
HTAB N12 O5_$3
HTAB N13 O2_$4
WGHT    0.044000    4.894104
FVAR       0.31360   0.66916   0.60814
CE1   6    0.666667    2.333333   -1.143417    10.33333    0.03464    0.03464 =
         0.02330    0.00000    0.00000    0.01732
CE2   6    1.000000    2.000000   -1.058353    10.33333    0.02472    0.02472 =
         0.01385    0.00000    0.00000    0.01236
NI1   5    1.223552    2.182945   -1.125638    11.00000    0.02819    0.03021 =
         0.02059    0.00459    0.00288    0.01484
NI2   5    1.042341    2.224577   -0.991516    11.00000    0.03614    0.03513 =
         0.02166   -0.01041   -0.00561    0.01905
O1    4    0.537824    2.314367   -1.087106    11.00000    0.02991    0.03604 =
         0.03439   -0.00037    0.00745    0.01199
AFIX   3
H1    2    0.476814    2.259737   -1.088096    11.00000   -1.50000
AFIX   0
O2    4    0.992162    2.468540   -1.171795    11.00000    0.04409    0.06118 =
         0.05742    0.01731    0.01947    0.01730
O3    4    0.666667    2.333333   -1.220685    10.33333    0.10613    0.10613 =
         0.02719    0.00000    0.00000    0.05307
AFIX   3
H3    2    0.721260    2.377720   -1.234065    10.33333   -1.20000
H2    2    0.612070    2.288950   -1.234065    10.33333   -1.20000
AFIX   0
O5    4    0.838294    2.333570   -1.157780    11.00000    0.04320    0.03812 =
         0.04959    0.00736    0.01681    0.01923
O6    4    0.854063    2.485884   -1.170995    11.00000    0.05642    0.03833 =
         0.04975    0.01437    0.01789    0.02313
O11   4    0.952667    2.154796   -1.043883    11.00000    0.02908    0.02687 =
         0.02054   -0.00258   -0.00044    0.01469
O12   4    1.122338    2.024123   -1.125771    11.00000    0.03019    0.03374 =
         0.01646    0.00018    0.00134    0.01598
O13   4    1.155574    2.203633   -1.073276    11.00000    0.03251    0.03182 =
         0.02035    0.00006   -0.00035    0.01786
O14   4    1.097976    2.121717   -0.991526    11.00000    0.03409    0.03835 =
         0.01994   -0.00769   -0.00660    0.02017
O15   4    1.167023    2.326438   -1.028546    11.00000    0.03994    0.03913 =
         0.03443   -0.01384   -0.00441    0.01437
O16   4    0.916679    2.122005   -0.955141    11.00000    0.06935    0.04077 =
         0.02649    0.00063    0.01449    0.02973
O17   4    1.327251    2.161863   -1.087703    11.00000    0.02538    0.03247 =
         0.02550    0.00329   -0.00002    0.01273
O18   4    1.120721    2.201204   -1.163759    11.00000    0.03567    0.04849 =
         0.02705    0.01623    0.00714    0.02306
N1    3    0.897739    2.430700   -1.167300    11.00000    0.04258    0.03805 =
         0.03306    0.00918    0.01489    0.01388
N11   3    1.316853    2.342887   -1.120604    11.00000    0.06748    0.03195 =
         0.05894    0.01408    0.03170    0.02192
AFIX  23
H11C  2    1.386739    2.361724   -1.122934    11.00000   -1.20000
H11B  2    1.301140    2.375733   -1.141751    11.00000   -1.20000
AFIX   0
N12   3    1.282827    2.148648   -1.177751    11.00000    0.02944    0.03917 =
         0.02727    0.00736    0.00641    0.01536
AFIX  23
H12E  2    1.299501    2.199469   -1.198018    11.00000   -1.20000
H12D  2    1.343167    2.147317   -1.170839    11.00000   -1.20000
AFIX   0
N13   3    1.135898    2.283634   -0.938733    11.00000    0.05848    0.06339 =
         0.02875   -0.02408   -0.01681    0.03986
AFIX  23
H13A  2    1.166121    2.355830   -0.937758    11.00000   -1.20000
H13B  2    1.096173    2.255651   -0.914796    11.00000   -1.20000
AFIX   0
N14   3    0.968112    2.312932   -0.994549    11.00000    0.04495    0.03420 =
         0.03477   -0.01032   -0.00443    0.02091
AFIX  23
H14A  2    0.916880    2.290873   -0.974115    11.00000   -1.20000
H14B  2    1.016286    2.382890   -0.989865    11.00000   -1.20000
AFIX   0
C1    1    1.130267    1.976599   -1.158247    11.00000    0.02885    0.03520 =
         0.01768   -0.00030    0.00110    0.01207
C2    1    1.248185    1.988433   -1.218223    11.00000    0.05448    0.06002 =
         0.03675   -0.01291    0.02089    0.01106
AFIX  33
H2A   2    1.293379    2.034169   -1.240855    11.00000   -1.50000
H2B   2    1.190795    1.923437   -1.230343    11.00000   -1.50000
H2C   2    1.290015    1.971024   -1.199232    11.00000   -1.50000
AFIX   0
C3    1    1.202519    2.044941   -1.193936    11.00000    0.03317    0.04940 =
         0.01839   -0.00138    0.00311    0.01313
AFIX  13
H3A   2    1.157540    2.057778   -1.214017    11.00000   -1.20000
AFIX   0
PART   3
C4    1    1.310454    2.484041   -1.079951    31.00000    0.04376    0.02879 =
         0.12551   -0.00226    0.02018    0.01047
AFIX  33
H4A   2    1.377301    2.534094   -1.093400    31.00000   -1.50000
H4B   2    1.310366    2.505634   -1.050767    31.00000   -1.50000
H4C   2    1.251902    2.483044   -1.095294    31.00000   -1.50000
AFIX   0
C6    1    1.297687    2.374117   -1.080561    31.00000    0.03364    0.01442 =
         0.04050   -0.00560   -0.00317    0.01081
AFIX  13
H6A   2    1.354596    2.378688   -1.061759    31.00000   -1.20000
AFIX   0
PART   4
C41   1    1.250588    2.457667   -1.110417   -31.00000    0.05077    0.03969 =
         0.07112    0.01797    0.01651    0.02389
AFIX  33
H41A  2    1.309754    2.516291   -1.125068   -31.00000   -1.50000
H41B  2    1.217941    2.485435   -1.091216   -31.00000   -1.50000
H41C  2    1.198302    2.410955   -1.131056   -31.00000   -1.50000
AFIX   0
C61   1    1.289390    2.397913   -1.086187   -31.00000    0.03181    0.01644 =
         0.04760    0.00524    0.00090    0.00660
AFIX  13
H61A  2    1.351463    2.444571   -1.068160   -31.00000   -1.20000
AFIX   0
PART   0
C5    1    0.919995    2.300165   -1.036464    11.00000    0.03573    0.03082 =
         0.03527   -0.01011   -0.00371    0.01669
AFIX  13
H5A   2    0.850551    2.297037   -1.033222    11.00000   -1.20000
AFIX   0
C7    1    0.901753    2.197730   -1.057422    11.00000    0.02407    0.02398 =
         0.02520   -0.00142    0.00204    0.00937
C8    1    1.197668    2.297145   -1.060145    11.00000    0.02881    0.03342 =
         0.03237   -0.00714   -0.00754    0.01292
C9    1    0.990561    2.392815   -1.064849    11.00000    0.05990    0.02853 =
         0.05316    0.00193   -0.01167    0.01383
AFIX  33
H9A   2    1.002421    2.458562   -1.051846    11.00000   -1.50000
H9B   2    0.956347    2.383880   -1.092245    11.00000   -1.50000
H9C   2    1.058321    2.395617   -1.068719    11.00000   -1.50000
AFIX   0
C10   1    0.860815    2.025724   -0.962875    11.00000    0.07679    0.04445 =
         0.02887    0.00662    0.02869    0.03546
PART   1
C11   1    1.217288    2.254301   -0.941473    21.00000    0.03377    0.05069 =
         0.02823   -0.01933   -0.00614    0.02092
AFIX  13
H11A  2    1.276542    2.306430   -0.959466    21.00000   -1.20000
AFIX   0
C12   1    1.258808    2.250832   -0.898319    21.00000    0.06922    0.07964 =
         0.03949   -0.03237   -0.03166    0.05480
AFIX  33
H12A  2    1.313215    2.230843   -0.900952    21.00000   -1.50000
H12B  2    1.200902    2.198865   -0.880863    21.00000   -1.50000
H12C  2    1.289236    2.320539   -0.885157    21.00000   -1.50000
AFIX   0
PART   2
C21   1    1.152712    2.184115   -0.921220   -21.00000    0.06059    0.04483 =
         0.03420   -0.01255   -0.01629    0.03974
AFIX  13
H21A  2    1.225330    2.220428   -0.908947   -21.00000   -1.20000
AFIX   0
C22   1    1.084363    2.116074   -0.886299   -21.00000    0.08835    0.04610 =
         0.02451   -0.00369   -0.01277    0.02710
AFIX  33
H22A  2    1.103867    2.062836   -0.879361   -21.00000   -1.50000
H22B  2    1.010352    2.081003   -0.895138   -21.00000   -1.50000
H22C  2    1.093998    2.159716   -0.861473   -21.00000   -1.50000
PART   0
HKLF 4
REM  z in R3
REM R1 =  0.0246 for   6734 Fo > 4sig(Fo)  and  0.0259 for all   6978 data
REM    327 parameters refined using      1 restraints
END
WGHT      0.0434      4.4584
REM Highest difference peak  0.569,  deepest hole -0.686,  1-sigma level  0.065
Q1    1   1.0272  2.0643 -1.0650  11.00000  0.05    0.57
Q2    1   0.6514  2.3767 -1.1498  11.00000  0.05    0.56
Q3    1   0.9858  1.9346 -1.0526  11.00000  0.05    0.55
Q4    1   0.7101  2.4144 -1.1460  11.00000  0.05    0.43
Q5    1   1.2545  2.1493 -1.1295  11.00000  0.05    0.40
;
loop_
    _platon_squeeze_void_nr
    _platon_squeeze_void_average_x
    _platon_squeeze_void_average_y
    _platon_squeeze_void_average_z
    _platon_squeeze_void_volume
    _platon_squeeze_void_count_electrons
    _platon_squeeze_void_content
    1 -0.039 0.479 0.028 338 145 ' '
    2 -0.019 -0.008 0.361 340 146 ' '
    3 -0.014 -0.001 0.695 340 146 ' '
_platon_squeeze_details
;
The refinement using the SQUEEZE procedure resulted in a total potential solvent
accessible void volume of 1020.6 \%A^3^ and an electron count of 437. 12-15
disordered solvent ethanol and 6-9 H2O molecules were removed from the cell.
;
