# Supplementary material for: Crystal structure of an unknown solvate of dodecakis­(μ2-alaninato-1:2κ2 O:N,O)cerium(III)hexa­nickel(II) aqua­tris­(hydroxido-κO)tris­(nitrato-κ2 O,O′)cerate(III)
Source: Acta Crystallogr E Crystallogr Commun. 2015 Sep 17;71(Pt 10):m183–4. doi: 10.1107/S2056989015017132 (PMC4647412; doi:10.1107/S2056989015017132)
Supplement: Supplementary file 2 [file e-71-0m183-Isup2.hkl]

# 
# h,k,l, Fc-squared, Fo-squared, sigma(Fo-squared) and status flag 
# 
data_I
_shelx_title ' z in R3' 
_shelx_refln_list_code          4 
_shelx_F_calc_maximum      853.36 
_exptl_crystal_F_000      2934.00 
_reflns_d_resolution_high  0.7331 
 
loop_ 
 _symmetry_equiv_pos_as_xyz 
 'x, y, z' 
 '-y, x-y, z' 
 '-x+y, -x, z' 
 'x+2/3, y+1/3, z+1/3' 
 '-y+2/3, x-y+1/3, z+1/3' 
 '-x+y+2/3, -x+1/3, z+1/3' 
 'x+1/3, y+2/3, z+2/3' 
 '-y+1/3, x-y+2/3, z+2/3' 
 '-x+y+1/3, -x+2/3, z+2/3' 
 
_cell_length_a    14.6418 
_cell_length_b    14.6418 
_cell_length_c    31.7767 
_cell_angle_alpha  90.000 
_cell_angle_beta   90.000 
_cell_angle_gamma 120.000 
 
_shelx_F_squared_multiplier     1.000 
 
loop_ 
 _refln_index_h 
 _refln_index_k 
 _refln_index_l 
 _refln_F_squared_calc 
 _refln_F_squared_meas 
 _refln_F_squared_sigma 
 _refln_observed_status 
   0   1 -43    13037.31    13877.10    346.28 o 
  -2   2 -43     3000.47     2898.18    170.25 o 
   0   0 -42     4998.23     4901.20    345.73 o 
   1   1 -42      884.39      812.59    117.12 o 
  -1   2 -42     2638.19     2613.02    154.52 o 
   2   2 -42      850.62      958.07    117.42 o 
  -3   3 -42     1537.67     1492.20    130.52 o 
   0   3 -42     2978.07     2779.38    160.40 o 
  -2   4 -42     3343.79     3500.59    185.13 o 
  -1   1 -41     5949.33     5849.24    211.35 o 
  -3   2 -41      499.90      317.14    101.65 o 
   0   2 -41     9865.24     9557.62    431.58 o 
  -5   3 -41     8368.57     9070.31    344.90 o 
  -2   3 -41     9700.21     9563.39    485.35 o 
   1   3 -41     5059.33     4982.61    205.31 o 
  -4   4 -41     1454.46     1349.24    165.37 o 
  -1   4 -41    15214.68    15215.80    351.96 o 
   2   4 -41     6919.01     6928.69    301.73 o 
  -6   5 -41     6919.46     6804.82    432.16 o 
  -3   5 -41     5742.89     5790.00    217.06 o 
   0   5 -41     2706.02     2646.63    196.85 o 
  -5   6 -41     5254.85     5094.40    376.23 o 
  -2   6 -41     1323.77     1236.82    158.18 o 
   0   1 -40     1932.29     1906.54    132.98 o 
  -2   2 -40     2072.25     2169.82    142.52 o 
   1   2 -40     3236.27     3475.43    172.14 o 
  -4   3 -40     1373.96     1465.46    220.22 o 
  -1   3 -40    27014.01    26459.30    487.20 o 
   2   3 -40     4508.89     4554.47    240.79 o 
  -6   4 -40    16219.01    15638.99    445.79 o 
  -3   4 -40     2718.55     3051.82    275.93 o 
   0   4 -40     2940.59     2932.33    156.03 o 
   3   4 -40     6630.27     7148.98    298.33 o 
  -5   5 -40     1145.58     1170.63    154.46 o 
  -2   5 -40     4142.53     4354.80    185.67 o 
   1   5 -40     3155.10     3004.14    299.97 o 
  -7   6 -40     1030.80      935.50    203.37 o 
  -4   6 -40     2793.61     2308.24    274.55 o 
  -1   6 -40      616.52      553.49    132.87 o 
  -6   7 -40     3638.11     3457.28    325.39 o 
  -3   7 -40     1511.57     1260.89    244.04 o 
   0   0 -39     6719.02     6762.03    376.23 o 
   1   1 -39     1709.95     2007.84    131.03 o 
  -1   2 -39     6828.53     7058.00    223.09 o 
   2   2 -39     3262.40     3378.63    166.27 o 
  -3   3 -39     1544.65     1263.93    123.01 o 
   0   3 -39     6904.78     7642.43    230.57 o 
   3   3 -39    10243.43    10209.30    352.32 o 
  -5   4 -39     5332.46     5441.67    258.85 o 
  -2   4 -39     8994.79     9368.51    260.09 o 
   1   4 -39      959.09      908.95    117.12 o 
   4   4 -39     2281.96     2089.71    152.00 o 
  -7   5 -39     7265.95     6570.15    287.61 o 
  -4   5 -39     2992.53     2973.37    204.83 o 
  -1   5 -39     1260.81     1370.17    143.20 o 
   2   5 -39     3146.33     3365.76    222.55 o 
  -6   6 -39     1004.56      966.00    213.54 o 
  -3   6 -39     1800.47     1715.21    165.37 o 
   0   6 -39     3122.21     3376.44    208.52 o 
  -8   7 -39      880.59     1049.87    162.70 o 
  -5   7 -39     3057.32     2816.66    294.89 o 
  -2   7 -39     1807.80     2167.08    189.63 o 
   1   7 -39     7459.73     7229.32    308.93 o 
  -7   8 -39     2727.77     2938.69    305.05 o 
  -4   8 -39     5739.58     5999.39    386.40 o 
  -1   8 -39     4099.62     3890.92    232.94 o 
  -1   1 -38     2029.23     2122.90    131.03 o 
  -3   2 -38    13889.25    13321.69    315.03 o 
   0   2 -38    10059.56    10349.04    273.80 o 
  -5   3 -38    16445.84    16445.58    496.87 o 
  -2   3 -38    21897.54    21403.21    436.29 o 
   1   3 -38     2956.70     2970.05    164.17 o 
  -7   4 -38    26629.41    26160.32    618.23 o 
  -4   4 -38     2506.73     2816.52    150.61 o 
  -1   4 -38    23285.52    22909.86    459.70 o 
   2   4 -38     2704.46     2863.15    186.94 o 
  -9   5 -38      529.01      624.54    123.01 o 
  -6   5 -38    10945.60    10386.07    348.67 o 
  -3   5 -38     3677.40     3788.50    197.91 o 
   0   5 -38      711.83      781.79    106.91 o 
   3   5 -38    13093.96    12649.15    666.03 o 
  -8   6 -38     1600.73     1763.23    179.32 o 
  -5   6 -38     1350.61     1555.78    233.87 o 
  -2   6 -38     8608.94     8485.31    322.60 o 
   1   6 -38    11559.50    11191.93    363.05 o 
  -7   7 -38     7113.75     7190.68    298.33 o 
  -4   7 -38     9490.67     9405.83    488.09 o 
  -1   7 -38     8569.58     8633.06    311.23 o 
   2   7 -38     4223.99     4739.02    289.80 o 
  -6   8 -38    11754.02    11103.96    518.59 o 
  -3   8 -38     6956.51     7138.26    427.08 o 
   0   8 -38     9408.50    10297.28    285.20 o 
  -5   9 -38    10881.03    10931.10    528.76 o 
  -2   9 -38     2267.12     2767.90    196.85 o 
   0   1 -37     7788.91     7824.35    226.95 o 
  -2   2 -37     3215.39     3155.29    158.29 o 
   1   2 -37     2439.12     2501.91    142.78 o 
  -4   3 -37     6022.57     5806.20    258.85 o 
  -1   3 -37     2178.52     2262.87    161.69 o 
   2   3 -37     1082.97     1159.75    107.18 o 
  -6   4 -37     4665.60     4824.32    240.79 o 
  -3   4 -37      127.85      208.45     89.48 o 
   0   4 -37      665.65      904.23    109.19 o 
   3   4 -37     2582.45     2690.03    194.14 o 
  -8   5 -37      125.25       95.72     91.85 o 
  -5   5 -37     2711.74     2953.31    183.24 o 
  -2   5 -37     3542.96     3448.37    160.40 o 
   1   5 -37     1644.18     1811.71    218.62 o 
   4   5 -37      655.62      757.61    113.40 o 
 -10   6 -37     3650.39     3860.44    244.47 o 
  -7   6 -37     1089.08     1092.87    147.27 o 
  -4   6 -37     2628.06     2328.58    254.21 o 
  -1   6 -37     1003.50      950.92    128.83 o 
   2   6 -37     3474.72     3438.30    215.35 o 
  -9   7 -37     1020.46     1088.71    157.61 o 
  -6   7 -37      308.53      549.10    193.20 o 
  -3   7 -37     3528.81     4120.76    211.29 o 
   0   7 -37      759.78      648.87    106.91 o 
   3   7 -37       12.56       59.16    118.47 o 
  -8   8 -37     1523.03     1511.31    168.85 o 
  -5   8 -37     3063.99     2786.16    274.55 o 
  -2   8 -37        2.77      120.17     89.48 o 
   1   8 -37      113.31      161.46    118.47 o 
  -7   9 -37       58.61      161.77    177.95 o 
  -4   9 -37      229.84      324.51    218.62 o 
  -1   9 -37      165.35       21.79     91.50 o 
  -6  10 -37     3551.58     3622.45    219.21 o 
  -3  10 -37     3046.68     2878.64    330.48 o 
   0   0 -36       84.47      101.68    132.19 o 
   1   1 -36    15104.77    15799.41    342.33 o 
  -1   2 -36     4091.51     4216.70    180.51 o 
   2   2 -36    33666.94    33511.55    617.48 o 
  -3   3 -36    30688.48    29341.99    500.88 o 
   0   3 -36     6772.42     6373.12    197.42 o 
   3   3 -36     4163.81     3946.69    238.96 o 
  -5   4 -36     7788.43     7713.87    218.81 o 
  -2   4 -36    19854.77    19884.25    381.32 o 
   1   4 -36       26.22       20.09     78.13 o 
   4   4 -36    20931.81    20402.06    424.63 o 
  -7   5 -36     8497.37     7708.42    244.57 o 
  -4   5 -36      588.10      500.73     93.57 o 
  -1   5 -36    13441.67    13475.57    306.98 o 
   2   5 -36     8406.11     7942.04    294.80 o 
   5   5 -36     1850.48     2085.33    179.75 o 
  -9   6 -36      405.09      508.42    129.42 o 
  -6   6 -36     8884.72     9126.41    312.71 o 
  -3   6 -36    17764.96    18221.11    955.84 o 
   0   6 -36     4333.88     4070.50    215.35 o 
   3   6 -36    15448.69    15283.97    442.15 o 
  -8   7 -36    14742.08    14909.20    676.20 o 
  -5   7 -36     6973.75     7138.26    406.74 o 
  -2   7 -36    18636.73    18158.19    431.41 o 
   1   7 -36     8786.74     9182.34    260.23 o 
 -10   8 -36     2608.34     2602.82    204.83 o 
  -7   8 -36    10711.25    10177.03    359.51 o 
  -4   8 -36    12015.97    12080.75    362.62 o 
  -1   8 -36     3391.21     3517.05    171.75 o 
   2   8 -36     1014.29     1251.95    161.66 o 
  -9   9 -36     6285.89     5954.89    287.61 o 
  -6   9 -36     5026.81     4980.36    212.79 o 
  -3   9 -36     1301.93     1577.29    198.29 o 
   0   9 -36     7028.63     7378.35    336.47 o 
  -8  10 -36      309.62      305.64    103.60 o 
  -5  10 -36     5498.03     5058.93    255.18 o 
  -2  10 -36     7593.41     7597.77    305.52 o 
  -1   1 -35     4206.12     4595.83    170.25 o 
  -3   2 -35    33470.81    32192.25    524.37 o 
   0   2 -35     2041.42     2001.69    118.97 o 
  -5   3 -35     1481.47     1543.09    167.18 o 
  -2   3 -35     2344.80     2197.88    121.23 o 
   1   3 -35     1471.55     1589.45    109.48 o 
  -7   4 -35     1462.03     1393.06    194.13 o 
  -4   4 -35     1551.57     1548.91    200.55 o 
  -1   4 -35     3126.68     3115.26    147.07 o 
   2   4 -35     2389.33     2246.17    132.98 o 
  -9   5 -35     2909.25     2922.13    217.21 o 
  -6   5 -35     1868.37     1708.16    129.16 o 
  -3   5 -35     4742.58     4736.07    177.81 o 
   0   5 -35      762.88      809.85    101.00 o 
   3   5 -35    14843.60    14365.89    334.53 o 
 -11   6 -35      382.22      253.36    128.83 o 
  -8   6 -35     2618.47     2981.33    208.45 o 
  -5   6 -35     1282.92     1423.58    213.54 o 
  -2   6 -35    12050.79    12046.12    280.97 o 
   1   6 -35     1171.43     1002.46    109.19 o 
   4   6 -35     1359.19     1236.82    158.18 o 
 -10   7 -35      803.86      994.76    147.27 o 
  -7   7 -35    13725.20    13612.39    409.65 o 
  -4   7 -35     2123.27     2026.15    161.66 o 
  -1   7 -35     1422.16     1314.56    140.74 o 
   2   7 -35     2498.02     2587.80    371.15 o 
  -9   8 -35     1789.33     1637.69    172.56 o 
  -6   8 -35     1393.89     1359.15    126.55 o 
  -3   8 -35     2769.21     2481.06    138.35 o 
   0   8 -35      828.58      750.39    108.83 o 
   3   8 -35      741.48      655.93    143.27 o 
 -11   9 -35     1369.19      919.85    168.85 o 
  -8   9 -35      497.73      507.99    101.00 o 
  -5   9 -35     1161.15     1174.25    140.07 o 
  -2   9 -35     1507.44     1524.13    129.16 o 
   1   9 -35      301.24      268.60    101.65 o 
 -10  10 -35      354.36      433.30    104.62 o 
  -7  10 -35      793.26      777.89    118.72 o 
  -4  10 -35     1700.52     1708.85    172.56 o 
  -1  10 -35     8302.11     8494.10    334.73 o 
  -9  11 -35      983.15      923.65    126.55 o 
  -6  11 -35    10394.38    10485.99    299.07 o 
  -3  11 -35      805.60      501.64    140.07 o 
   0   1 -34     3554.48     3571.83    180.39 o 
  -2   2 -34    13913.55    13752.00    432.81 o 
   1   2 -34    22983.36    22435.20    426.50 o 
  -4   3 -34    31386.27    29958.46    537.81 o 
  -1   3 -34     3969.94     3828.87    164.28 o 
   2   3 -34     7242.89     7171.84    218.96 o 
  -6   4 -34     5008.58     4847.00    172.14 o 
  -3   4 -34     8827.76     8625.15    236.59 o 
   0   4 -34     2010.30     1726.88    113.40 o 
   3   4 -34     5292.43     5018.91    191.55 o 
  -8   5 -34     3474.36     3283.97    162.35 o 
  -5   5 -34     2462.26     2300.24    121.86 o 
  -2   5 -34    17990.51    17831.88    396.31 o 
   1   5 -34     3374.23     3431.83    152.64 o 
   4   5 -34    19524.92    18481.45    391.27 o 
 -10   6 -34     3970.52     4164.49    230.09 o 
  -7   6 -34     8033.27     8413.74    312.71 o 
  -4   6 -34     6350.28     6206.74    262.18 o 
  -1   6 -34     9065.74     9224.51    246.01 o 
   2   6 -34    14406.64    14123.73    406.20 o 
   5   6 -34      413.08      427.08    122.23 o 
 -12   7 -34     7488.99     7644.34    323.32 o 
  -9   7 -34     8544.37     8664.41    323.32 o 
  -6   7 -34    16040.76    15839.95    334.32 o 
  -3   7 -34    14024.01    14309.30    314.60 o 
   0   7 -34      898.74      854.27    105.35 o 
   3   7 -34     3618.27     3670.84    215.71 o 
 -11   8 -34     2449.09     2033.13    190.44 o 
  -8   8 -34    15400.16    14380.61    332.01 o 
  -5   8 -34      684.47      514.40    101.28 o 
  -2   8 -34     3853.31     3550.01    166.05 o 
   1   8 -34     1846.15     1844.47    135.03 o 
   4   8 -34      965.05      793.14    213.54 o 
 -10   9 -34      836.39      828.02    178.39 o 
  -7   9 -34     1579.47     1650.45    128.89 o 
  -4   9 -34     5183.00     5041.19    247.36 o 
  -1   9 -34     5673.95     5749.34    269.41 o 
   2   9 -34     2315.49     2478.53    197.63 o 
  -9  10 -34     1976.21     1890.06    191.44 o 
  -6  10 -34     3940.03     4340.89    191.72 o 
  -3  10 -34     3352.44     3724.33    284.72 o 
   0  10 -34     9192.68     9381.07    275.80 o 
  -8  11 -34     1777.00     1720.13    144.51 o 
  -5  11 -34     5300.04     5399.76    266.04 o 
  -2  11 -34     7959.66     8588.14    330.75 o 
  -7  12 -34    12761.29    12653.38    332.24 o 
  -4  12 -34      723.83      814.68    157.61 o 
   0   0 -33    20406.86    19045.54    620.28 o 
   1   1 -33    11938.91    11709.84    372.89 o 
  -1   2 -33     2321.30     2371.23    135.03 o 
   2   2 -33    32685.18    32184.63    803.24 o 
  -3   3 -33    19095.01    17122.60    426.88 o 
   0   3 -33     6335.74     6337.27    197.08 o 
   3   3 -33     4295.84     4647.75    157.26 o 
  -5   4 -33     1916.03     1991.29    136.50 o 
  -2   4 -33     7108.46     7001.82    259.85 o 
   1   4 -33     6458.86     5911.23    164.94 o 
   4   4 -33    13410.81    12333.71    297.41 o 
  -7   5 -33     4583.94     4392.68    183.89 o 
  -4   5 -33    17309.39    16453.68    632.48 o 
  -1   5 -33     6419.60     6411.65    160.91 o 
   2   5 -33     8425.50     7857.60    226.95 o 
   5   5 -33     5083.50     5164.50    247.98 o 
  -9   6 -33    16092.90    15902.19    488.09 o 
  -6   6 -33    16347.71    17275.21    370.93 o 
  -3   6 -33    17347.94    17846.37    385.70 o 
   0   6 -33     5113.96     4977.56    185.67 o 
   3   6 -33    19603.52    19213.32    535.67 o 
   6   6 -33     1088.12     1238.92    168.85 o 
 -11   7 -33     4148.15     4313.52    452.50 o 
  -8   7 -33    24648.27    24406.70    574.65 o 
  -5   7 -33     6300.00     5896.37    201.33 o 
  -2   7 -33    10751.26    10723.70    263.66 o 
   1   7 -33     2611.52     2431.06    261.06 o 
   4   7 -33      701.42      880.56    143.27 o 
 -10   8 -33     2383.13     2298.47    147.67 o 
  -7   8 -33    13834.54    13253.42    322.12 o 
  -4   8 -33     3789.09     4108.32    264.38 o 
  -1   8 -33     1417.62     1487.00    115.08 o 
   2   8 -33     3436.09     3426.73    503.34 o 
 -12   9 -33     3342.84     3096.71    175.34 o 
  -9   9 -33     3164.96     3310.01    169.67 o 
  -6   9 -33     2368.89     2297.00    150.74 o 
  -3   9 -33    13864.05    13851.33    328.34 o 
   0   9 -33     7597.41     7338.01    236.74 o 
   3   9 -33     4219.29     4471.29    289.80 o 
 -11  10 -33     1404.67     1479.58    135.43 o 
  -8  10 -33     4739.45     4683.94    197.42 o 
  -5  10 -33     5263.97     5384.81    205.31 o 
  -2  10 -33    13826.06    14537.81    332.01 o 
   1  10 -33     3339.21     3083.95    168.23 o 
 -10  11 -33     3353.74     3841.84    193.74 o 
  -7  11 -33     5583.00     5770.37    262.39 o 
  -4  11 -33     1510.92     1530.27    161.66 o 
  -1  11 -33    11224.50    11450.55    551.04 o 
  -9  12 -33      990.85      922.58    118.97 o 
  -6  12 -33    10039.10    10118.43    527.09 o 
  -3  12 -33     1050.25     1276.63    161.66 o 
  -1   1 -32     9131.11     9893.04    234.83 o 
  -3   2 -32     6955.81     7126.79    203.46 o 
   0   2 -32     1899.72     1795.82    105.67 o 
  -5   3 -32     2555.54     2431.20    112.88 o 
  -2   3 -32     3823.43     3933.93    265.74 o 
   1   3 -32     7841.63     7395.90    168.54 o 
  -7   4 -32    13586.30    13755.09    306.98 o 
  -4   4 -32    10222.43     9732.44    243.83 o 
  -1   4 -32     2211.88     2126.32     97.59 o 
   2   4 -32     4970.45     5225.81    190.80 o 
  -9   5 -32     8525.94     8463.97    244.57 o 
  -6   5 -32     6789.59     6282.15    209.34 o 
  -3   5 -32     9264.64     8602.98    195.20 o 
   0   5 -32     4569.40     4578.76    140.90 o 
   3   5 -32     4857.96     5215.83    181.99 o 
 -11   6 -32      151.67      204.64    142.36 o 
  -8   6 -32     1055.04     1152.95    110.55 o 
  -5   6 -32    11110.10    10901.95    201.23 o 
  -2   6 -32     2408.43     2623.71    134.77 o 
   1   6 -32      501.07      457.63     83.23 o 
   4   6 -32      360.33      159.34     91.06 o 
 -13   7 -32     1070.46      572.23    143.27 o 
 -10   7 -32     7046.82     6649.14    234.64 o 
  -7   7 -32    10674.39    10448.74    267.79 o 
  -4   7 -32      431.40      323.66     69.80 o 
  -1   7 -32      764.80      753.55     93.57 o 
   2   7 -32     3311.42     3433.96    166.27 o 
   5   7 -32      828.19      907.13    147.27 o 
 -12   8 -32     2481.84     2171.69    150.14 o 
  -9   8 -32     1211.19     1242.68    157.68 o 
  -6   8 -32     1250.51     1277.60    133.36 o 
  -3   8 -32     8114.53     7910.55    216.58 o 
   0   8 -32     3159.27     3282.70    160.40 o 
   3   8 -32     1746.10     1959.65    176.05 o 
 -11   9 -32     4445.31     4363.56    191.55 o 
  -8   9 -32     5708.80     5416.50    223.67 o 
  -5   9 -32     4103.46     3874.57    170.05 o 
  -2   9 -32     1510.42     1774.63    120.65 o 
   1   9 -32     3161.83     3312.44    167.81 o 
   4   9 -32      155.65        0.00    172.86 o 
 -10  10 -32      925.89      943.01    116.48 o 
  -7  10 -32     1956.06     2222.42    138.62 o 
  -4  10 -32     5929.60     5984.25    251.66 o 
  -1  10 -32     4247.80     4518.35    187.68 o 
   2  10 -32      739.79      650.87    162.70 o 
 -12  11 -32      297.15      305.05    115.36 o 
  -9  11 -32     2073.51     2086.87    136.64 o 
  -6  11 -32     1950.37     2123.14    144.51 o 
  -3  11 -32      671.24      972.95    183.03 o 
   0  11 -32      298.52      314.05    112.92 o 
 -11  12 -32     2259.98     2175.31    156.03 o 
  -8  12 -32      526.28      443.71    109.48 o 
  -5  12 -32     1161.63     1209.33    147.27 o 
  -2  12 -32      945.58      813.50    143.27 o 
  -7  13 -32     3002.08     3042.93    168.03 o 
  -4  13 -32     2010.43     1917.13    179.32 o 
   0   1 -31    55852.68    52910.81    782.75 o 
  -2   2 -31     4712.91     4228.18    146.53 o 
   1   2 -31    22088.93    21323.94    539.11 o 
  -4   3 -31    12032.33    11092.35    202.99 o 
  -1   3 -31     1087.30      984.20     82.19 o 
   2   3 -31    25007.19    23598.02    364.67 o 
  -6   4 -31     3363.73     3417.33    130.55 o 
  -3   4 -31    19150.20    18828.11    303.31 o 
   0   4 -31    16682.41    17111.68    290.65 o 
   3   4 -31     8913.77     8911.58    230.87 o 
  -8   5 -31    12239.33    11507.27    295.34 o 
  -5   5 -31    38032.91    37788.57    759.84 o 
  -2   5 -31     9806.14     8865.25    195.50 o 
   1   5 -31    37284.73    36659.93    763.39 o 
   4   5 -31    11686.02    11074.88    283.71 o 
 -10   6 -31    27855.75    26944.18   1067.69 o 
  -7   6 -31     5352.73     4542.61    169.62 o 
  -4   6 -31    26972.10    26059.48    358.87 o 
  -1   6 -31     6417.73     6579.36    197.42 o 
   2   6 -31     5988.15     5212.30    201.07 o 
   5   6 -31      337.69      329.58    188.12 o 
 -12   7 -31     4054.84     4383.11    247.98 o 
  -9   7 -31    20771.80    20037.89    410.35 o 
  -6   7 -31    21775.80    20850.78    504.59 o 
  -3   7 -31     9603.32     8845.49    234.40 o 
   0   7 -31      295.24      273.02     81.77 o 
   3   7 -31    11068.65    10627.21    279.80 o 
   6   7 -31     2772.09     2788.92    244.04 o 
 -11   8 -31     5320.96     5576.30    207.21 o 
  -8   8 -31    12300.18    11586.42    291.30 o 
  -5   8 -31      366.86      319.06     84.02 o 
  -2   8 -31    15083.65    15295.22    316.59 o 
   1   8 -31    11060.45    10415.48    313.27 o 
   4   8 -31     1076.71     1240.55    223.71 o 
 -13   9 -31    10279.74    10404.96    300.86 o 
 -10   9 -31     1987.86     2095.91    142.52 o 
  -7   9 -31    10895.32    10639.86    275.80 o 
  -4   9 -31    22767.72    22469.75    725.61 o 
  -1   9 -31     8117.46     7758.45    302.01 o 
   2   9 -31    17174.46    16914.38    456.53 o 
 -12  10 -31     1132.94     1123.18    131.38 o 
  -9  10 -31    19041.01    19277.52    410.62 o 
  -6  10 -31        5.72        0.00     84.02 o 
  -3  10 -31    29312.65    30320.70    654.19 o 
   0  10 -31    10444.84    10564.88    281.67 o 
   3  10 -31     3008.97     2816.66    294.89 o 
 -11  11 -31     1841.31     2029.33    148.20 o 
  -8  11 -31    13185.69    12846.89    326.67 o 
  -5  11 -31     7561.43     8223.47    250.31 o 
  -2  11 -31     4878.34     5171.18    319.84 o 
   1  11 -31     1435.97     1745.76    144.73 o 
 -10  12 -31     2425.37     2039.80    262.68 o 
  -7  12 -31     6497.79     6735.27    305.90 o 
  -4  12 -31     1540.07     1432.22    345.73 o 
  -1  12 -31     5183.72     5201.92    281.44 o 
  -9  13 -31      684.24      679.34    113.40 o 
  -6  13 -31     4996.31     5208.85    212.58 o 
  -3  13 -31     3768.03     3842.56    236.95 o 
   0   0 -30    75137.21    74209.45   1708.30 o 
   1   1 -30      795.53      922.86     70.45 o 
  -1   2 -30     2682.34     2971.31    156.29 o 
   2   2 -30       81.88       93.71     55.58 o 
  -3   3 -30     1823.39     1409.99     80.57 o 
   0   3 -30     1250.81     1220.44     77.18 o 
   3   3 -30     1719.26     1532.81     87.39 o 
  -5   4 -30      302.79      381.64     49.77 o 
  -2   4 -30     5853.87     5803.12    152.13 o 
   1   4 -30    13850.08    13901.87    225.31 o 
   4   4 -30     1769.30     1628.40    125.15 o 
  -7   5 -30     2931.95     2895.52    146.05 o 
  -4   5 -30    21663.66    21616.22    300.52 o 
  -1   5 -30     1140.74     1155.09     89.96 o 
   2   5 -30     1313.73     1377.79     85.81 o 
   5   5 -30     1737.00     1624.56    158.18 o 
  -9   6 -30    19855.17    19396.93    559.50 o 
  -6   6 -30     2639.46     2677.68    145.40 o 
  -3   6 -30       16.77       26.15     66.37 o 
   0   6 -30     2038.16     2198.05    121.82 o 
   3   6 -30     1435.55     1383.77    115.08 o 
   6   6 -30      347.23      307.52    118.47 o 
 -11   7 -30     1613.74     1454.75    123.98 o 
  -8   7 -30      805.54      510.62     91.85 o 
  -5   7 -30     1434.89     1446.47    161.18 o 
  -2   7 -30      598.82      541.45     84.02 o 
   1   7 -30     1242.83     1133.97    132.97 o 
   4   7 -30        2.58        0.00     81.77 o 
   7   7 -30     1158.59      936.05    161.66 o 
 -13   8 -30      176.38      152.75     92.74 o 
 -10   8 -30      799.35      901.18    126.13 o 
  -7   8 -30      357.62      428.03     81.77 o 
  -4   8 -30      373.34      277.09     66.10 o 
  -1   8 -30     1024.20      943.57     97.73 o 
   2   8 -30    11881.24    12031.31    293.42 o 
   5   8 -30      282.28      467.75    129.42 o 
 -12   9 -30     1482.80     1580.28    147.61 o 
  -9   9 -30     1833.77     2227.76    208.72 o 
  -6   9 -30     3925.55     3847.78    178.02 o 
  -3   9 -30    23413.41    23259.51    438.17 o 
   0   9 -30     1786.64     1483.71    148.39 o 
   3   9 -30      142.27       86.59    118.47 o 
 -11  10 -30      907.55      620.29    129.43 o 
  -8  10 -30    10378.72    10112.04    315.05 o 
  -5  10 -30      394.27      263.10    139.31 o 
  -2  10 -30     1445.49     1507.27    152.84 o 
   1  10 -30     1334.34     1527.08    128.89 o 
 -13  11 -30     2968.75     2803.04    274.81 o 
 -10  11 -30     1213.24     1334.93    126.85 o 
  -7  11 -30     2211.39     2500.45    158.29 o 
  -4  11 -30     2391.93     2790.48    183.24 o 
  -1  11 -30      934.36      856.76    113.08 o 
   2  11 -30      586.43      477.40    140.07 o 
 -12  12 -30       69.32        6.21     91.06 o 
  -9  12 -30      109.96       70.71     85.97 o 
  -6  12 -30      294.62      210.63    108.54 o 
  -3  12 -30      399.67      485.26    128.83 o 
   0  12 -30      201.70       91.52     99.80 o 
 -11  13 -30      338.99      339.63    109.48 o 
  -8  13 -30      342.71      335.56     99.80 o 
  -5  13 -30      198.90      290.47    101.65 o 
  -2  13 -30     3118.76     3101.68    208.52 o 
  -7  14 -30     4740.44     4818.16    371.89 o 
  -1   1 -29    57515.48    55768.10    837.55 o 
  -3   2 -29     1961.32     1808.51    120.65 o 
   0   2 -29    21791.75    20451.01    325.89 o 
  -5   3 -29     8808.24     8527.45    157.66 o 
  -2   3 -29     3133.62     2929.01    151.17 o 
   1   3 -29    28780.10    27343.11    339.03 o 
  -7   4 -29    11711.88    11497.43    233.35 o 
  -4   4 -29    22788.96    22822.61    301.30 o 
  -1   4 -29     8674.23     8620.52    185.41 o 
   2   4 -29    45690.85    42486.07    497.23 o 
  -9   5 -29    20215.03    19686.68    345.08 o 
  -6   5 -29     7356.20     7508.50    226.16 o 
  -3   5 -29    17323.89    17318.70    254.07 o 
   0   5 -29    26729.71    26105.30    335.44 o 
   3   5 -29     1833.88     1796.67    111.54 o 
 -11   6 -29     8590.40     8936.35    246.14 o 
  -8   6 -29    13957.19    12481.97    275.43 o 
  -5   6 -29    44288.59    44216.71    522.07 o 
  -2   6 -29     1033.38     1230.19    136.57 o 
   1   6 -29    13244.50    12976.10    295.01 o 
   4   6 -29     2417.19     2501.41    138.86 o 
 -13   7 -29     3695.92     3378.96    175.51 o 
 -10   7 -29    28153.07    26614.41    482.68 o 
  -7   7 -29      832.14      762.01     93.57 o 
  -4   7 -29    10312.70     9956.93    209.31 o 
  -1   7 -29     3870.95     3721.12    146.53 o 
   2   7 -29     9541.48     9259.64    218.53 o 
   5   7 -29     2826.57     2973.08    264.38 o 
 -12   8 -29     1768.69     1573.29    132.45 o 
  -9   8 -29     3207.21     3115.84    156.03 o 
  -6   8 -29    10603.09     9975.99    265.84 o 
  -3   8 -29    18324.60    18501.88    365.59 o 
   0   8 -29     6656.10     6546.33    213.25 o 
   3   8 -29    13292.81    12707.77    377.43 o 
   6   8 -29     4969.47     5890.32    447.41 o 
 -14   9 -29     3456.29     3392.13    189.01 o 
 -11   9 -29     4254.66     4300.96    183.89 o 
  -8   9 -29    10741.63    10809.53    291.30 o 
  -5   9 -29     3271.35     3293.11    156.48 o 
  -2   9 -29    24483.96    24446.67    447.80 o 
   1   9 -29    23765.52    23022.35    440.23 o 
   4   9 -29      450.90      488.09    193.20 o 
 -13  10 -29     5534.75     5437.11    271.54 o 
 -10  10 -29    18109.89    18563.26    495.50 o 
  -7  10 -29    10503.24    10287.86    277.84 o 
  -4  10 -29    31843.62    30612.61    557.13 o 
  -1  10 -29     1178.96     1309.18    131.22 o 
   2  10 -29     7738.30     8028.99    244.57 o 
 -12  11 -29     2223.05     2598.60    155.64 o 
  -9  11 -29    22600.94    21777.53    447.73 o 
  -6  11 -29      898.22      867.52    113.40 o 
  -3  11 -29     6538.43     6021.12    266.04 o 
   0  11 -29     2076.58     1981.79    156.04 o 
   3  11 -29     2181.72     1911.67    264.38 o 
 -11  12 -29      404.22      210.63     97.73 o 
  -8  12 -29     3875.90     4136.93    187.86 o 
  -5  12 -29     6521.05     6705.21    232.82 o 
  -2  12 -29     1409.21     1491.90    130.75 o 
   1  12 -29     2250.61     2287.86    160.40 o 
 -10  13 -29     2050.97     2243.43    156.03 o 
  -7  13 -29     3717.68     3979.59    187.68 o 
  -4  13 -29     4666.45     5121.84    437.24 o 
  -1  13 -29     8142.30     8904.47    372.23 o 
  -9  14 -29     1999.03     2280.45    158.29 o 
  -6  14 -29     8003.45     8250.34    362.78 o 
  -3  14 -29    11202.75    11869.12    920.25 o 
   0   1 -28    33217.99    32516.09    445.11 o 
  -2   2 -28     3182.47     3209.60    119.81 o 
   1   2 -28     6057.96     5801.09    149.37 o 
  -4   3 -28     3944.86     4428.91    115.78 o 
  -1   3 -28    15641.17    14588.52    249.80 o 
   2   3 -28    21662.24    20925.11    269.81 o 
  -6   4 -28    11375.87    10879.09    232.74 o 
  -3   4 -28     8807.67     7901.58    159.41 o 
   0   4 -28    13529.28    12708.84    233.54 o 
   3   4 -28     6781.75     6586.93    207.21 o 
  -8   5 -28    19397.27    18540.91    310.93 o 
  -5   5 -28    15676.35    15564.90    385.69 o 
  -2   5 -28     6097.07     6224.16    151.08 o 
   1   5 -28    31363.28    30551.99    394.61 o 
   4   5 -28     8569.88     8316.04    192.46 o 
 -10   6 -28    20023.89    20517.47    695.64 o 
  -7   6 -28     3173.90     3264.82    148.41 o 
  -4   6 -28     5778.99     5315.56    149.66 o 
  -1   6 -28     4916.69     4763.63    168.78 o 
   2   6 -28     4727.74     4964.03    151.21 o 
   5   6 -28     4083.21     3972.96    172.88 o 
 -12   7 -28     1096.76     1328.44    214.85 o 
  -9   7 -28    10471.44    10126.18    290.38 o 
  -6   7 -28     4742.69     4754.80    175.93 o 
  -3   7 -28     6547.83     6226.79    148.13 o 
   0   7 -28    11213.10    10574.14    373.64 o 
   3   7 -28     2227.77     2185.51    132.98 o 
   6   7 -28     3272.04     3166.02    163.72 o 
 -14   8 -28     1387.28     1560.84    130.75 o 
 -11   8 -28     2458.96     2425.69    171.25 o 
  -8   8 -28     5256.46     5224.50    325.46 o 
  -5   8 -28    18273.48    17192.54    371.78 o 
  -2   8 -28     8215.04     8146.02    313.72 o 
   1   8 -28    10868.87    10217.03    264.18 o 
   4   8 -28      946.07     1129.08    198.29 o 
   7   8 -28     5742.77     5986.31    337.25 o 
 -13   9 -28     2329.50     2486.51    231.21 o 
 -10   9 -28    12048.22    12383.02    356.60 o 
  -7   9 -28     5136.22     5226.39    189.41 o 
  -4   9 -28    14199.69    14298.37    267.12 o 
  -1   9 -28     5867.61     5782.15    187.68 o 
   2   9 -28    12113.64    12452.36    301.33 o 
   5   9 -28      880.26      915.16    223.71 o 
 -12  10 -28     1692.71     1516.64    132.45 o 
  -9  10 -28    19729.51    18294.32    541.96 o 
  -6  10 -28     2830.44     2865.78    146.53 o 
  -3  10 -28    18733.82    18403.40    349.75 o 
   0  10 -28     1940.32     1968.44    133.22 o 
   3  10 -28     1458.32     1332.07    223.71 o 
 -14  11 -28     8379.82     8144.29    318.61 o 
 -11  11 -28     3148.25     2694.09    150.39 o 
  -8  11 -28    10660.41    10477.77    428.01 o 
  -5  11 -28     2277.15     2204.27    136.41 o 
  -2  11 -28     2816.66     3147.56    197.63 o 
   1  11 -28     3059.72     3159.43    212.61 o 
 -13  12 -28     1384.09     1284.41    132.98 o 
 -10  12 -28     1877.17     1976.84    134.77 o 
  -7  12 -28     2570.91     2893.40    152.41 o 
  -4  12 -28     3741.31     3855.89    381.32 o 
  -1  12 -28     2615.35     2747.25    154.29 o 
   2  12 -28     1437.45     1647.29    254.21 o 
 -12  13 -28     2812.50     2831.26    208.52 o 
  -9  13 -28     1589.39     1455.44    134.77 o 
  -6  13 -28     3463.96     3705.16    179.97 o 
  -3  13 -28     2003.76     2191.71    186.53 o 
   0  13 -28     1391.59     1472.63    176.05 o 
 -11  14 -28     1901.77     2116.76    156.03 o 
  -8  14 -28     3729.45     3845.36    340.73 o 
  -5  14 -28     2501.79     2221.33    153.59 o 
  -2  14 -28     7245.25     8155.11    477.92 o 
  -7  15 -28     4162.18     4542.27    207.38 o 
   0   0 -27    26190.43    25533.01    701.62 o 
   1   1 -27     5608.82     5357.10    114.98 o 
  -1   2 -27    25973.45    25004.27    328.57 o 
   2   2 -27     6000.68     5474.55    116.73 o 
  -3   3 -27     7635.31     7540.09    137.81 o 
   0   3 -27    17243.03    16894.66    251.17 o 
   3   3 -27    28713.35    26963.16    355.79 o 
  -5   4 -27     8419.05     8426.50    160.98 o 
  -2   4 -27    22355.34    22807.31    328.76 o 
   1   4 -27    12481.75    12181.77    206.01 o 
   4   4 -27     3023.00     3049.76    105.04 o 
  -7   5 -27    13600.25    12888.00    243.47 o 
  -4   5 -27    11976.54    11848.81    194.83 o 
  -1   5 -27     2353.09     2348.62     82.09 o 
   2   5 -27     3958.09     3712.73    124.49 o 
   5   5 -27     5349.07     5502.70    182.28 o 
  -9   6 -27    15332.28    14884.41    328.01 o 
  -6   6 -27     2059.93     2184.72     99.93 o 
  -3   6 -27     8190.41     8661.92    164.94 o 
   0   6 -27    16690.53    15634.87    252.75 o 
   3   6 -27    10198.65    10420.31    248.48 o 
   6   6 -27     6127.74     5947.53    251.90 o 
 -11   7 -27     3687.08     3694.99    167.13 o 
  -8   7 -27     5000.27     5101.93    177.81 o 
  -5   7 -27    28068.18    27777.30    375.45 o 
  -2   7 -27    10511.44    10254.38    222.47 o 
   1   7 -27    11051.44    10998.39    274.80 o 
   4   7 -27     4679.41     4744.06    150.52 o 
   7   7 -27     3063.12     3283.69    220.33 o 
 -13   8 -27     2319.70     2565.33    149.38 o 
 -10   8 -27    13361.04    13493.24    308.93 o 
  -7   8 -27     4257.81     4225.42    165.87 o 
  -4   8 -27    11217.30    11397.46    209.00 o 
  -1   8 -27    16734.61    17248.79    320.90 o 
   2   8 -27     8100.33     8226.68    224.84 o 
   5   8 -27     1922.27     1898.65    132.01 o 
 -15   9 -27     3346.47     3096.57    173.69 o 
 -12   9 -27     2023.90     2006.72    136.41 o 
  -9   9 -27     4979.02     4980.39    179.58 o 
  -6   9 -27     9766.93     9593.09    232.82 o 
  -3   9 -27    14307.29    15150.18    270.42 o 
   0   9 -27     2836.20     2786.06    148.41 o 
   3   9 -27     2101.33     1889.49    168.85 o 
   6   9 -27     1992.18     1803.23    146.03 o 
 -14  10 -27     1182.44     1192.19    128.09 o 
 -11  10 -27    11519.71    11507.01    294.77 o 
  -8  10 -27     7412.96     7616.83    232.68 o 
  -5  10 -27     3336.99     3271.59    156.27 o 
  -2  10 -27     1650.50     1799.99    117.12 o 
   1  10 -27     4808.62     4473.47    185.84 o 
   4  10 -27      866.60      843.98    193.20 o 
 -13  11 -27     2531.01     2697.34    162.35 o 
 -10  11 -27     7091.21     6618.83    224.84 o 
  -7  11 -27     4311.71     4249.42    171.93 o 
  -4  11 -27     7539.65     7756.81    228.52 o 
  -1  11 -27     3997.10     4046.89    194.10 o 
   2  11 -27     2917.86     2696.86    225.82 o 
 -12  12 -27     2049.16     2245.77    146.53 o 
  -9  12 -27     6451.02     6710.21    224.69 o 
  -6  12 -27     1060.94      947.11    113.08 o 
  -3  12 -27     2509.22     2729.84    179.32 o 
   0  12 -27     6609.08     6718.72    225.00 o 
 -14  13 -27     3510.23     3372.02    193.56 o 
 -11  13 -27      708.20      777.59    115.36 o 
  -8  13 -27     2297.78     2468.84    146.53 o 
  -5  13 -27    10294.27    10565.15    281.67 o 
  -2  13 -27     3019.10     3533.56    483.00 o 
   1  13 -27      800.82      754.47    147.27 o 
 -13  14 -27      653.82      713.63    177.79 o 
 -10  14 -27     5416.03     5793.14    220.76 o 
  -7  14 -27     3411.26     3535.65    338.64 o 
  -4  14 -27     2231.45     2571.03    193.74 o 
  -1  14 -27     2992.82     2867.51    305.05 o 
  -9  15 -27     2075.61     2269.12    158.29 o 
  -6  15 -27      725.53     1006.78    158.18 o 
  -1   1 -26     6744.80     6779.38    115.14 o 
  -3   2 -26     2649.18     2475.92     92.01 o 
   0   2 -26    48744.03    47523.01    581.65 o 
  -5   3 -26    41412.70    42046.30    495.27 o 
  -2   3 -26    56326.76    54421.09    876.21 o 
   1   3 -26    27018.25    26362.95    290.59 o 
  -7   4 -26    64625.29    62940.45   1104.06 o 
  -4   4 -26    25270.22    24227.37    314.19 o 
  -1   4 -26    72662.07    69814.25    790.36 o 
   2   4 -26    27732.39    26355.30    317.66 o 
  -9   5 -26    13619.79    12612.44    232.06 o 
  -6   5 -26    11426.82    10814.59    195.48 o 
  -3   5 -26    14397.07    13887.67    206.05 o 
   0   5 -26    11558.47    11188.54    182.50 o 
   3   5 -26     2691.56     2477.92     98.83 o 
 -11   6 -26    10007.74     9384.70    259.00 o 
  -8   6 -26    20096.40    19234.22    359.65 o 
  -5   6 -26    11991.72    11412.34    219.05 o 
  -2   6 -26     6049.01     6088.38    187.68 o 
   1   6 -26    35300.23    34345.27    475.16 o 
   4   6 -26    10721.53    10276.00    217.82 o 
 -13   7 -26     4463.04     4384.00    190.77 o 
 -10   7 -26    11507.37    11317.53    261.92 o 
  -7   7 -26     1906.84     1939.06    101.65 o 
  -4   7 -26    12574.79    12654.21    303.81 o 
  -1   7 -26    20367.01    19576.13    369.77 o 
   2   7 -26     1749.59     1670.51     99.17 o 
   5   7 -26    19841.66    20227.40    412.19 o 
 -15   8 -26     3749.16     3638.00    183.52 o 
 -12   8 -26     1524.56     1465.74    117.12 o 
  -9   8 -26     2588.10     2158.72    162.27 o 
  -6   8 -26    43681.14    42117.48    877.13 o 
  -3   8 -26     2235.87     2196.13    129.08 o 
   0   8 -26    51462.96    49544.98    737.74 o 
   3   8 -26     4027.59     3523.00    160.40 o 
   6   8 -26     4816.79     5168.06    204.81 o 
 -14   9 -26     2247.66     2025.93    144.24 o 
 -11   9 -26    23586.80    23686.55    457.38 o 
  -8   9 -26      972.22     1055.25     95.77 o 
  -5   9 -26    49430.45    47893.30    743.52 o 
  -2   9 -26    13271.46    13552.32    305.17 o 
   1   9 -26     5792.15     5427.74    189.76 o 
   4   9 -26     2614.97     2639.90    186.94 o 
 -13  10 -26     2373.68     2093.28    146.03 o 
 -10  10 -26    32168.99    30192.42    539.86 o 
  -7  10 -26     8680.61     8680.65    234.68 o 
  -4  10 -26    14343.75    13272.51    262.70 o 
  -1  10 -26     1739.90     1895.64    119.28 o 
   2  10 -26    12857.79    12585.10    305.97 o 
   5  10 -26     2698.30     3691.15    345.73 o 
 -15  11 -26    10614.24    10659.81    313.89 o 
 -12  11 -26     3007.87     3032.75    167.44 o 
  -9  11 -26    13280.07    12415.71    498.52 o 
  -6  11 -26     2129.00     1953.68    128.89 o 
  -3  11 -26     6442.99     6890.27    197.42 o 
   0  11 -26     7204.35     7374.75    239.06 o 
   3  11 -26      987.08     1128.70    213.54 o 
 -14  12 -26     5857.26     6190.50    313.48 o 
 -11  12 -26     3079.53     3149.66    172.14 o 
  -8  12 -26    11001.97    10540.37    269.93 o 
  -5  12 -26     8845.56     8706.28    246.43 o 
  -2  12 -26     1652.19     1818.01    212.80 o 
   1  12 -26    16582.55    16408.38    430.58 o 
 -13  13 -26      612.91      584.37    115.36 o 
 -10  13 -26    10578.32    10995.50    297.30 o 
  -7  13 -26     2857.45     2836.87    156.48 o 
  -4  13 -26    13042.05    12989.50    312.62 o 
  -1  13 -26     9179.60     9707.54    273.67 o 
 -12  14 -26     1966.35     2212.01    157.08 o 
  -9  14 -26     7947.73     7842.14    256.04 o 
  -6  14 -26     9641.52    10320.04    283.04 o 
  -3  14 -26     3102.17     3589.47    335.56 o 
 -11  15 -26     4531.09     4478.59    207.21 o 
  -8  15 -26     4200.96     4407.23    198.05 o 
  -5  15 -26     1066.04     1212.17    161.66 o 
   0   1 -25     2566.87     2376.78     72.03 o 
  -2   2 -25     6178.74     6364.54    261.25 o 
   1   2 -25      162.08      344.05     88.98 o 
  -4   3 -25      326.61      413.85     54.12 o 
  -1   3 -25    38769.13    38391.23    518.33 o 
   2   3 -25     1307.21     1347.07     87.88 o 
  -6   4 -25    15922.22    15596.09    239.34 o 
  -3   4 -25      738.37      790.96     60.59 o 
   0   4 -25      140.79      226.86     54.12 o 
   3   4 -25      887.07      908.47     66.26 o 
  -8   5 -25     3764.43     3951.41    132.80 o 
  -5   5 -25     1823.28     1944.11     83.42 o 
  -2   5 -25     3976.36     4022.26    116.25 o 
   1   5 -25      117.79      178.64     43.80 o 
   4   5 -25     2653.11     2737.16    131.56 o 
 -10   6 -25      338.71      331.34     78.13 o 
  -7   6 -25     1952.47     1936.01    130.88 o 
  -4   6 -25    13152.40    12239.51    233.27 o 
  -1   6 -25    10034.79     9209.11    202.67 o 
   2   6 -25     2496.23     2067.82     84.60 o 
   5   6 -25    10487.40     9742.66    247.91 o 
 -12   7 -25      895.54      950.81    108.83 o 
  -9   7 -25       79.29       45.49     69.96 o 
  -6   7 -25      231.81      327.94     88.08 o 
  -3   7 -25     7595.71     7248.70    170.14 o 
   0   7 -25    43345.00    42589.05    560.38 o 
   3   7 -25     3074.70     2817.19    120.35 o 
   6   7 -25     2136.91     2063.20    136.64 o 
 -14   8 -25     1226.31     1246.94    124.86 o 
 -11   8 -25     1547.77     1605.34    124.86 o 
  -8   8 -25     2906.45     2765.01    140.65 o 
  -5   8 -25    34809.67    34911.56    776.41 o 
  -2   8 -25      959.88      844.81     85.97 o 
   1   8 -25      683.04      718.19     80.57 o 
   4   8 -25      453.87      729.81     99.46 o 
   7   8 -25      101.03       32.33     89.16 o 
 -16   9 -25     1681.36     1894.86    164.54 o 
 -13   9 -25     1375.05     1348.99    128.62 o 
 -10   9 -25    14808.41    13733.96    393.92 o 
  -7   9 -25      165.32      189.72     72.25 o 
  -4   9 -25      379.96      536.68     68.33 o 
  -1   9 -25     2823.08     3077.16    142.31 o 
   2   9 -25     1664.24     1350.01    115.36 o 
   5   9 -25      332.96      261.99    110.81 o 
 -15  10 -25     4464.46     4632.47    207.05 o 
 -12  10 -25       37.15       82.56     86.78 o 
  -9  10 -25      589.95      654.41    101.65 o 
  -6  10 -25     1915.89     1946.31    123.29 o 
  -3  10 -25     1674.48     1855.02     99.93 o 
   0  10 -25     1227.14     1299.71    126.59 o 
   3  10 -25      132.68      284.72    183.03 o 
   6  10 -25     2445.93     2313.91    190.44 o 
 -14  11 -25      253.34      191.33     97.73 o 
 -11  11 -25     2522.58     2557.47    142.78 o 
  -8  11 -25      988.64      892.56    112.11 o 
  -5  11 -25      166.59      168.47     72.94 o 
  -2  11 -25     1636.73     1624.53    113.08 o 
   1  11 -25     9889.45    10216.92    269.93 o 
   4  11 -25       22.27        0.00    152.53 o 
 -13  12 -25      703.42      633.30    111.24 o 
 -10  12 -25      203.10       70.47     85.97 o 
  -7  12 -25      566.49      552.45    105.35 o 
  -4  12 -25     6083.95     6595.90    217.06 o 
  -1  12 -25      110.52       55.46     84.02 o 
   2  12 -25      193.36       91.52    172.86 o 
 -15  13 -25      664.36      846.11    132.98 o 
 -12  13 -25     1301.10     1009.60    125.15 o 
  -9  13 -25    10925.28    11726.73    303.05 o 
  -6  13 -25      569.64      593.80    161.53 o 
  -3  13 -25      346.35      355.90    114.37 o 
   0  13 -25     3901.58     4004.14    237.28 o 
 -14  14 -25     2208.20     2310.13    163.78 o 
 -11  14 -25     1422.31     1421.05    229.49 o 
  -8  14 -25        6.39       10.17     82.19 o 
  -5  14 -25      833.44      937.62    177.86 o 
  -2  14 -25       24.42      132.19    172.86 o 
 -13  15 -25      956.51      883.50    134.31 o 
 -10  15 -25     1479.34     1427.85    134.22 o 
  -7  15 -25      475.34      336.81    121.94 o 
  -4  15 -25      393.68      437.24    193.20 o 
  -9  16 -25       50.57        0.00    114.37 o 
  -6  16 -25     1810.82     1934.56    193.74 o 
   0   0 -24    25897.90    25575.37    610.11 o 
   1   1 -24    11872.56    11431.59    168.16 o 
  -1   2 -24    48961.91    48100.64    600.80 o 
   2   2 -24    28640.71    27604.89    364.17 o 
  -3   3 -24    13624.90    13184.70    209.52 o 
   0   3 -24   107482.41   109234.47   1049.76 o 
   3   3 -24    38924.23    38603.69    431.40 o 
  -5   4 -24    42375.76    40081.41    447.92 o 
  -2   4 -24   134363.72   132517.27   1354.90 o 
   1   4 -24      112.92      167.69     38.66 o 
   4   4 -24    32345.91    31512.96    464.62 o 
  -7   5 -24    48078.92    46579.98    503.84 o 
  -4   5 -24     3532.54     3400.58    100.39 o 
  -1   5 -24    31528.62    31177.61    410.02 o 
   2   5 -24    25642.77    24490.85    315.86 o 
   5   5 -24    26623.27    23621.65    427.99 o 
  -9   6 -24     2114.22     2385.22    129.16 o 
  -6   6 -24     5903.90     5886.58    147.55 o 
  -3   6 -24     6841.38     6365.33    163.69 o 
   0   6 -24    17008.19    16515.48    275.51 o 
   3   6 -24     6424.23     6233.23    146.05 o 
   6   6 -24    16556.37    15820.33    419.00 o 
 -11   7 -24     2146.95     1878.66    128.31 o 
  -8   7 -24    12270.66    11737.06    277.33 o 
  -5   7 -24    35102.31    36161.54    498.95 o 
  -2   7 -24     4953.21     4808.88    167.09 o 
   1   7 -24    43223.63    41757.53    509.74 o 
   4   7 -24    29851.49    28627.00    687.21 o 
   7   7 -24     1614.29     1756.15    134.01 o 
 -13   8 -24     4675.23     4674.28    196.67 o 
 -10   8 -24     9751.42     9743.57    248.34 o 
  -7   8 -24    12452.37    12303.37    289.35 o 
  -4   8 -24    23259.63    22949.17    361.51 o 
  -1   8 -24    54877.89    52807.61    767.05 o 
   2   8 -24      755.80      715.22     65.60 o 
   5   8 -24    14785.14    14671.75    368.78 o 
   8   8 -24     2331.38     2175.07    159.98 o 
 -15   9 -24     6166.08     6641.04    240.13 o 
 -12   9 -24    12776.93    12822.74    481.81 o 
  -9   9 -24     5823.03     5792.84    195.63 o 
  -6   9 -24    74900.24    73738.58   1021.38 o 
  -3   9 -24      305.47      323.55     59.94 o 
   0   9 -24    19360.19    19075.39    362.00 o 
   3   9 -24     4124.07     4303.26    151.89 o 
   6   9 -24     4161.00     4216.12    185.47 o 
 -14  10 -24     4566.15     4342.61    193.22 o 
 -11  10 -24    40823.79    38863.55    829.19 o 
  -8  10 -24      253.79      133.84     74.20 o 
  -5  10 -24    12781.35    12199.91    431.94 o 
  -2  10 -24     4652.73     4783.01    175.87 o 
   1  10 -24     4645.36     4859.82    185.47 o 
   4  10 -24     2900.56     2898.47    199.79 o 
 -16  11 -24    18615.56    18100.12    423.95 o 
 -13  11 -24      264.09      258.33     93.57 o 
 -10  11 -24     4929.20     4283.25    187.86 o 
  -7  11 -24    10870.93    10342.12    267.79 o 
  -4  11 -24     5830.85     6041.15    165.84 o 
  -1  11 -24     7514.80     7153.23    224.69 o 
   2  11 -24    20712.44    19422.06    696.54 o 
   5  11 -24     5478.06     5484.15    275.08 o 
 -15  12 -24     1763.82     1705.65    148.20 o 
 -12  12 -24     5615.00     5781.08    217.06 o 
  -9  12 -24    13093.18    13825.02    324.18 o 
  -6  12 -24     7743.12     7952.52    238.56 o 
  -3  12 -24    13259.64    13802.27    319.63 o 
   0  12 -24    18455.34    17880.98    377.28 o 
   3  12 -24      341.64      213.54    172.86 o 
 -14  13 -24     7470.26     7814.28    256.31 o 
 -11  13 -24     7838.50     7938.96    254.09 o 
  -8  13 -24    17958.42    17555.68    389.31 o 
  -5  13 -24    24889.48    24931.33    453.67 o 
  -2  13 -24      621.72      677.26    100.13 o 
   1  13 -24     8284.87     8645.44    360.98 o 
 -13  14 -24     2930.28     2867.02    171.75 o 
 -10  14 -24    20828.23    21233.71    436.05 o 
  -7  14 -24      917.85     1170.38    120.65 o 
  -4  14 -24     7024.27     7643.17    286.53 o 
  -1  14 -24     4611.93     4238.05    477.92 o 
 -12  15 -24     1054.10     1384.47    132.45 o 
  -9  15 -24     2516.94     2547.37    164.17 o 
  -6  15 -24     3248.80     3247.67    222.90 o 
  -3  15 -24     2812.12     2572.62    284.72 o 
 -11  16 -24     2087.38     2387.67    163.54 o 
  -8  16 -24     2229.10     2321.13    200.94 o 
  -5  16 -24     3553.54     3538.63    335.56 o 
  -1   1 -23    29857.21    30523.07    344.85 o 
  -3   2 -23     7014.34     6896.66    130.19 o 
   0   2 -23    27352.82    26401.04    304.52 o 
  -5   3 -23    13491.16    14102.33    228.83 o 
  -2   3 -23     9257.79     9460.17    168.76 o 
   1   3 -23     2945.14     3179.58     85.26 o 
  -7   4 -23     9310.51     8778.66    236.24 o 
  -4   4 -23     6780.72     6986.97    126.84 o 
  -1   4 -23    24243.51    25126.14    311.74 o 
   2   4 -23     8378.06     8472.91    116.26 o 
  -9   5 -23     4855.26     4811.74    171.31 o 
  -6   5 -23     4400.15     4127.04    103.80 o 
  -3   5 -23     6571.24     6745.72    190.55 o 
   0   5 -23     8343.69     8195.90    113.98 o 
   3   5 -23    10508.74    10478.06    176.04 o 
 -11   6 -23     3525.36     3464.54    152.41 o 
  -8   6 -23     4185.90     4228.21    163.72 o 
  -5   6 -23     7423.36     7319.43    145.29 o 
  -2   6 -23    12461.21    12603.52    212.04 o 
   1   6 -23    10129.30     9462.85    150.32 o 
   4   6 -23    12223.21    11363.96    224.59 o 
 -13   7 -23      313.53      189.09     85.13 o 
 -10   7 -23     6603.21     6047.79    183.69 o 
  -7   7 -23     4177.22     4309.60    146.53 o 
  -4   7 -23     1666.67     1737.62    121.47 o 
  -1   7 -23     4928.28     5182.08    128.92 o 
   2   7 -23     2806.70     2439.17     96.99 o 
   5   7 -23    13096.89    13335.75    298.58 o 
 -15   8 -23     2189.24     2031.36    144.24 o 
 -12   8 -23     1997.44     2339.92    271.11 o 
  -9   8 -23      507.55      457.29     75.87 o 
  -6   8 -23    26225.50    26092.89    426.50 o 
  -3   8 -23     3332.41     3176.17    116.41 o 
   0   8 -23    20259.18    20391.20    302.21 o 
   3   8 -23     5879.62     5489.92    155.81 o 
   6   8 -23     1268.26     1261.29    196.44 o 
 -14   9 -23     5013.79     4951.40    187.34 o 
 -11   9 -23     6578.98     6768.81    218.96 o 
  -8   9 -23     2501.86     2507.71    132.98 o 
  -5   9 -23     8123.32     8050.89    176.63 o 
  -2   9 -23     5358.60     5655.78    144.57 o 
   1   9 -23     5389.26     5467.98    157.74 o 
   4   9 -23     2493.67     2698.84    156.27 o 
   7   9 -23      885.02      825.71    150.51 o 
 -16  10 -23     8283.16     8177.83    275.06 o 
 -13  10 -23     1069.88      995.60    112.10 o 
 -10  10 -23     3299.78     3070.18    150.61 o 
  -7  10 -23     1603.41     1508.54    121.38 o 
  -4  10 -23     8580.92     8424.98    169.78 o 
  -1  10 -23     3355.13     3293.05    156.03 o 
   2  10 -23      474.95      594.66     80.72 o 
   5  10 -23      509.20      503.98    104.37 o 
 -15  11 -23      475.08      492.51    110.31 o 
 -12  11 -23     2333.08     1918.45    149.40 o 
  -9  11 -23    10195.84     9839.88    248.48 o 
  -6  11 -23     7892.12     7753.40    372.71 o 
  -3  11 -23      260.99      329.64     72.07 o 
   0  11 -23     3587.11     3382.13    160.17 o 
   3  11 -23     1671.36     1255.33    153.46 o 
 -14  12 -23     1307.50     1355.96    130.52 o 
 -11  12 -23     4377.87     4522.97    187.34 o 
  -8  12 -23     5785.99     5535.60    193.02 o 
  -5  12 -23     5536.22     5565.67    189.01 o 
  -2  12 -23     1630.42     1407.67    137.97 o 
   1  12 -23    11291.39    12706.91    304.83 o 
   4  12 -23     1060.38     1056.75    203.37 o 
 -13  13 -23      762.89      764.32    115.36 o 
 -10  13 -23     6850.26     6772.63    220.76 o 
  -7  13 -23     2151.12     1855.43    132.74 o 
  -4  13 -23     3413.22     3519.71    213.64 o 
  -1  13 -23     1188.59     1324.52    172.86 o 
   2  13 -23      901.57     1433.75    233.87 o 
 -15  14 -23     3420.04     3746.11    207.21 o 
 -12  14 -23      607.97      763.46    111.54 o 
  -9  14 -23     4017.42     4201.07    187.29 o 
  -6  14 -23     1734.16     1565.28    123.01 o 
  -3  14 -23     2037.01     1759.14    244.04 o 
   0  14 -23     3268.17     2998.38    208.52 o 
 -14  15 -23      279.19      176.38    109.48 o 
 -11  15 -23      758.19      705.54    113.08 o 
  -8  15 -23     4108.22     4045.32    187.13 o 
  -5  15 -23      914.33      988.04    167.78 o 
  -2  15 -23      441.40      305.05    193.20 o 
 -10  16 -23      483.46      119.82    132.87 o 
  -7  16 -23      129.27      203.95    157.61 o 
  -4  16 -23     1589.22     1972.68    284.72 o 
   0   1 -22     3740.26     4714.67     84.39 o 
  -2   2 -22    18097.76    17631.97    217.81 o 
   1   2 -22   114990.88   115779.57   1014.56 o 
  -4   3 -22    29648.50    28830.11    304.23 o 
  -1   3 -22    69632.77    66830.59    683.16 o 
   2   3 -22     1444.77     1538.26     84.55 o 
  -6   4 -22    21214.23    20590.13    276.43 o 
  -3   4 -22     8493.95     8848.66    144.31 o 
   0   4 -22     8700.70     9453.62    127.33 o 
   3   4 -22    26739.30    25956.76    327.96 o 
  -8   5 -22    14888.99    14086.04    241.13 o 
  -5   5 -22     7104.54     7100.68    146.12 o 
  -2   5 -22    68375.37    66093.00    678.29 o 
   1   5 -22     3718.63     3879.02     89.20 o 
   4   5 -22    28035.10    26418.13    405.22 o 
 -10   6 -22     3465.63     3869.76    168.81 o 
  -7   6 -22    30584.13    29567.72    471.30 o 
  -4   6 -22     5791.98     6106.12    134.04 o 
  -1   6 -22    21153.15    20541.65    223.68 o 
   2   6 -22    35956.52    34961.72    418.03 o 
   5   6 -22    23283.17    22000.13    538.22 o 
 -12   7 -22    11666.43    11179.70    265.57 o 
  -9   7 -22     1483.77     1700.09     93.57 o 
  -6   7 -22    52897.24    54427.18    686.63 o 
  -3   7 -22    47179.55    45377.44    528.39 o 
   0   7 -22    22433.00    21367.19    291.27 o 
   3   7 -22     5955.06     5946.37    137.81 o 
   6   7 -22     2897.34     2853.76    185.39 o 
 -14   8 -22     2585.30     2721.12    154.52 o 
 -11   8 -22     5130.43     5134.12    173.69 o 
  -8   8 -22    14305.84    13321.77    271.72 o 
  -5   8 -22    35155.12    34307.57    585.61 o 
  -2   8 -22     6490.31     6752.16    158.71 o 
   1   8 -22     6513.64     6577.47    140.62 o 
   4   8 -22     8885.93     8721.35    236.14 o 
   7   8 -22     1264.27     1442.02    127.11 o 
 -16   9 -22     2495.99     2886.14    167.44 o 
 -13   9 -22    17828.10    16792.94    371.02 o 
 -10   9 -22     7668.71     7167.41    207.21 o 
  -7   9 -22     9910.90    10417.49    252.44 o 
  -4   9 -22     5035.94     5065.45    135.65 o 
  -1   9 -22    27522.46    26105.41    459.85 o 
   2   9 -22     5240.57     5371.02    131.41 o 
   5   9 -22     9106.03     9260.50    302.69 o 
   8   9 -22     5259.47     5397.25    258.33 o 
 -15  10 -22     5631.45     5411.38    216.58 o 
 -12  10 -22     6532.35     6958.69    234.06 o 
  -9  10 -22     2576.35     2754.02    179.37 o 
  -6  10 -22    19436.42    19733.47    358.02 o 
  -3  10 -22     3434.43     3838.52    151.17 o 
   0  10 -22    16008.18    15323.54    328.43 o 
   3  10 -22    15883.57    16036.65    408.14 o 
   6  10 -22     4042.85     3870.92    194.90 o 
 -14  11 -22     1930.40     2098.79    202.76 o 
 -11  11 -22    16702.16    16862.30    358.02 o 
  -8  11 -22     1430.80     1457.57    111.24 o 
  -5  11 -22     5088.95     5230.25    164.17 o 
  -2  11 -22    14490.99    13940.26    293.20 o 
   1  11 -22     4777.41     4696.30    181.40 o 
   4  11 -22     2951.11     2743.50    218.62 o 
 -16  12 -22     3012.28     3375.65    185.84 o 
 -13  12 -22     1435.37     1589.91    132.74 o 
 -10  12 -22     4005.46     3925.97    168.23 o 
  -7  12 -22    24961.43    25324.18    439.75 o 
  -4  12 -22     8365.09     8789.24    240.13 o 
  -1  12 -22     2476.33     2480.67    136.41 o 
   2  12 -22     6871.62     6946.86    294.80 o 
 -15  13 -22     2583.64     2676.83    167.81 o 
 -12  13 -22    14475.85    15003.54    351.85 o 
  -9  13 -22    12499.32    12450.83    301.21 o 
  -6  13 -22    10539.88    10947.68    547.34 o 
  -3  13 -22     1676.82     1729.99    117.12 o 
   0  13 -22     5536.86     5698.78    262.37 o 
   3  13 -22      867.06      660.95    213.54 o 
 -14  14 -22     4006.17     4306.72    206.59 o 
 -11  14 -22     6355.64     6738.02    228.81 o 
  -8  14 -22     1458.29     1639.13    123.98 o 
  -5  14 -22    15345.58    15763.13    501.39 o 
  -2  14 -22      628.73      671.82    132.87 o 
   1  14 -22     3036.17     2912.94    215.35 o 
 -13  15 -22     1136.62     1166.80    130.52 o 
 -10  15 -22     6341.46     6779.15    236.59 o 
  -7  15 -22     1427.35     1711.75    177.95 o 
  -4  15 -22     3639.37     3497.95    325.39 o 
  -1  15 -22     8097.67     8232.77    323.32 o 
 -12  16 -22      553.64      576.83    113.72 o 
  -9  16 -22     2338.19     2328.80    635.53 o 
  -6  16 -22     8652.19     9860.21    355.42 o 
  -3  16 -22     2904.09     2613.30    315.22 o 
  -8  17 -22     2903.91     3323.16    233.60 o 
   0   0 -21    69894.02    65996.09   1134.96 o 
   1   1 -21    58298.97    58783.81    539.14 o 
  -1   2 -21    14179.17    13514.53    181.17 o 
   2   2 -21    46410.15    45914.04    405.12 o 
  -3   3 -21    35620.87    36002.99    423.67 o 
   0   3 -21    28477.51    29125.02    316.97 o 
   3   3 -21     6734.85     6455.58    122.02 o 
  -5   4 -21    22708.79    22915.93    256.76 o 
  -2   4 -21    16103.92    16190.41    195.94 o 
   1   4 -21     6277.99     6172.27    114.97 o 
   4   4 -21    20403.70    19678.32    293.25 o 
  -7   5 -21    10406.30     9746.52    170.51 o 
  -4   5 -21    12738.05    13053.26    199.58 o 
  -1   5 -21    45615.23    44165.74    386.94 o 
   2   5 -21    15511.24    15413.25    224.20 o 
   5   5 -21    10226.75     9633.71    267.02 o 
  -9   6 -21     6134.38     5773.06    167.81 o 
  -6   6 -21    15585.86    15608.29    218.55 o 
  -3   6 -21    67730.95    68034.96   1025.92 o 
   0   6 -21     1535.26     1642.70     61.31 o 
   3   6 -21    54080.00    51849.80    573.57 o 
   6   6 -21     5983.86     5920.66    185.47 o 
 -11   7 -21     4338.50     4132.51    176.39 o 
  -8   7 -21    33380.49    32598.07    531.87 o 
  -5   7 -21    43598.14    42319.39    522.95 o 
  -2   7 -21    77498.34    76230.39    775.45 o 
   1   7 -21    12546.81    12032.19    199.69 o 
   4   7 -21    18111.75    17463.55    347.89 o 
   7   7 -21     2708.55     2554.31    151.74 o 
 -13   8 -21    23677.20    22164.07   1093.66 o 
 -10   8 -21     6542.21     5865.48    179.58 o 
  -7   8 -21    32932.20    32058.04    526.26 o 
  -4   8 -21     4483.15     4552.44    208.41 o 
  -1   8 -21     8064.81     7953.15    154.31 o 
   2   8 -21     3626.64     3423.21    108.70 o 
   5   8 -21    11791.51    10764.28    273.67 o 
   8   8 -21      788.01      675.32    113.40 o 
 -15   9 -21     3181.63     3383.75    231.93 o 
 -12   9 -21     9145.46     9131.12    250.16 o 
  -9   9 -21     4261.50     4082.56    173.74 o 
  -6   9 -21    15819.98    15387.48    340.40 o 
  -3   9 -21    10468.87    11121.27    217.05 o 
   0   9 -21    19302.88    18792.27    297.99 o 
   3   9 -21     3773.92     4212.56    207.85 o 
   6   9 -21     1587.84     1862.02    140.90 o 
 -17  10 -21     5464.56     5881.99    242.46 o 
 -14  10 -21     5178.52     4380.02    193.56 o 
 -11  10 -21     9315.84     9035.13    238.70 o 
  -8  10 -21     4473.24     4287.98    168.23 o 
  -5  10 -21     2237.72     2205.17     93.54 o 
  -2  10 -21     8231.29     8241.16    186.49 o 
   1  10 -21     1329.06     1298.57    130.62 o 
   4  10 -21    22755.50    22364.03    818.84 o 
   7  10 -21     3035.91     3247.66    183.11 o 
 -16  11 -21     3143.67     3180.27    178.02 o 
 -13  11 -21     1577.98     1350.64    121.23 o 
 -10  11 -21     4648.62     4345.55    210.06 o 
  -7  11 -21    18754.59    18414.20    373.55 o 
  -4  11 -21      964.38      933.31     78.40 o 
  -1  11 -21    29573.47    29360.75    481.12 o 
   2  11 -21     5592.63     5086.57    194.90 o 
   5  11 -21     1863.11     1759.22    179.32 o 
 -15  12 -21      575.20      500.32    107.53 o 
 -12  12 -21    22304.70    21887.43    420.39 o 
  -9  12 -21     2262.32     2156.96    132.45 o 
  -6  12 -21    25398.67    23821.80    428.24 o 
  -3  12 -21     5977.17     6171.63    231.72 o 
   0  12 -21     1611.36     1916.03    126.55 o 
   3  12 -21     1869.08     2364.61    178.04 o 
 -14  13 -21     2066.91     2241.83    152.00 o 
 -11  13 -21    14049.19    13564.67    481.73 o 
  -8  13 -21    12164.84    11890.87    485.07 o 
  -5  13 -21    10609.04    10206.97    309.69 o 
  -2  13 -21     1637.43     1583.64    118.72 o 
   1  13 -21     4738.99     4505.31    247.98 o 
 -16  14 -21     3868.90     3949.44    207.05 o 
 -13  14 -21     6459.33     6790.77    232.68 o 
 -10  14 -21     2286.35     2609.76    202.16 o 
  -7  14 -21     2214.12     2664.37    266.09 o 
  -4  14 -21     5000.05     4978.77    244.04 o 
  -1  14 -21     5335.91     5068.18    258.55 o 
   2  14 -21      553.96      559.27    213.54 o 
 -15  15 -21     3379.08     3078.36    183.89 o 
 -12  15 -21     2309.98     2332.10    199.76 o 
  -9  15 -21     1055.39     1229.38    118.72 o 
  -6  15 -21     8004.96     8267.83    308.93 o 
  -3  15 -21      847.90      671.12    223.71 o 
   0  15 -21     8264.63     8303.25    345.13 o 
 -14  16 -21      505.27      573.97    125.15 o 
 -11  16 -21     5396.68     5705.03    283.94 o 
  -8  16 -21     1560.69     1341.44    183.03 o 
  -5  16 -21    10647.05    11263.17    396.57 o 
  -2  16 -21     2113.84     2592.96    305.05 o 
 -10  17 -21     5151.10     5440.71    291.14 o 
  -7  17 -21     5057.01     5517.61    279.31 o 
  -1   1 -20     3306.99     3755.01     78.19 o 
  -3   2 -20    76330.69    75520.55    726.80 o 
   0   2 -20    19446.66    18852.78    216.60 o 
  -5   3 -20    12740.92    12589.27    199.65 o 
  -2   3 -20    14938.51    14733.71    169.01 o 
   1   3 -20     6739.11     7501.93    117.00 o 
  -7   4 -20     6295.89     6124.67    128.97 o 
  -4   4 -20     3046.94     3395.38     94.13 o 
  -1   4 -20     5332.41     5105.61     71.78 o 
   2   4 -20     4917.44     4726.13    119.23 o 
  -9   5 -20     4557.22     4619.24    156.03 o 
  -6   5 -20     6894.04     6691.64    133.72 o 
  -3   5 -20     6529.99     6768.72    134.06 o 
   0   5 -20     1990.23     1749.56     75.30 o 
   3   5 -20    38297.96    37890.24    447.20 o 
 -11   6 -20      346.55      254.77     75.87 o 
  -8   6 -20     8175.70     7829.72    207.21 o 
  -5   6 -20     4789.42     5120.42    135.06 o 
  -2   6 -20    80460.78    80370.48    819.21 o 
   1   6 -20     4788.25     5126.87    144.59 o 
   4   6 -20     4385.25     4215.01    149.74 o 
 -13   7 -20     2234.94     2399.96    144.24 o 
 -10   7 -20     5959.84     5958.13    179.58 o 
  -7   7 -20    39629.72    37242.99    582.90 o 
  -4   7 -20    15727.52    15306.12    254.89 o 
  -1   7 -20     1753.57     1797.34     70.49 o 
   2   7 -20     9914.48     9499.18    174.99 o 
   5   7 -20     1466.63     1226.78    105.35 o 
 -15   8 -20     1399.17     1416.51    132.01 o 
 -12   8 -20    28582.21    27222.69    504.40 o 
  -9   8 -20     2040.64     1926.77    109.48 o 
  -6   8 -20    14954.51    14893.83    220.25 o 
  -3   8 -20    12108.98    11891.87    224.56 o 
   0   8 -20     5511.16     5125.42    113.14 o 
   3   8 -20      794.24      712.91     92.87 o 
   6   8 -20     2220.51     2296.11    154.09 o 
 -17   9 -20     4215.46     4189.15    197.23 o 
 -14   9 -20     5327.60     4808.16    188.91 o 
 -11   9 -20     3520.71     3412.64    156.27 o 
  -8   9 -20     2923.12     2879.21    140.90 o 
  -5   9 -20    12705.77    12771.96    240.25 o 
  -2   9 -20     7635.73     7450.50    178.67 o 
   1   9 -20     1781.59     1569.69     88.76 o 
   4   9 -20    16114.60    15697.71    343.99 o 
   7   9 -20      956.43      977.92    124.62 o 
 -16  10 -20      106.55      127.80     93.57 o 
 -13  10 -20     2018.99     1990.07    136.41 o 
 -10  10 -20     2196.16     2160.00    127.11 o 
  -7  10 -20     1854.06     1586.28    115.36 o 
  -4  10 -20     6460.22     6650.60    169.58 o 
  -1  10 -20    24134.22    23675.16    368.04 o 
   2  10 -20     1276.61     1303.00     79.62 o 
   5  10 -20     4079.12     3939.03    181.80 o 
 -15  11 -20      535.86      367.81    102.91 o 
 -12  11 -20      774.46      887.19    105.35 o 
  -9  11 -20     3410.38     3400.03    187.83 o 
  -6  11 -20    19714.37    20249.05    667.15 o 
  -3  11 -20     2100.49     2170.84    103.97 o 
   0  11 -20     2085.09     2074.67    100.73 o 
   3  11 -20     7634.15     7676.28    345.73 o 
   6  11 -20     1194.75     1302.66    136.90 o 
 -17  12 -20      787.26      895.17    126.09 o 
 -14  12 -20      434.18      619.87    114.95 o 
 -11  12 -20    16041.40    16393.77    350.16 o 
  -8  12 -20     4575.85     4393.40    171.93 o 
  -5  12 -20      809.03      691.66     91.50 o 
  -2  12 -20      740.35      657.24     91.06 o 
   1  12 -20      759.30      585.38     96.99 o 
   4  12 -20      143.65       67.37    112.37 o 
 -16  13 -20     2273.13     2321.52    161.92 o 
 -13  13 -20     2353.15     2349.52    208.37 o 
 -10  13 -20     1128.02     1085.96    114.74 o 
  -7  13 -20     5622.23     5449.69    205.98 o 
  -4  13 -20      924.72      897.36     96.99 o 
  -1  13 -20      578.39      526.11    118.47 o 
   2  13 -20      669.28      520.11    128.83 o 
 -15  14 -20      185.23      158.54     99.46 o 
 -12  14 -20     7212.16     6972.77    225.00 o 
  -9  14 -20     2100.86     1853.61    130.52 o 
  -6  14 -20     2871.75     3036.10    241.06 o 
  -3  14 -20      972.59     1075.14    259.30 o 
   0  14 -20     7999.78     8092.39    325.39 o 
 -14  15 -20      501.39      557.27    115.08 o 
 -11  15 -20      881.08      849.15    118.62 o 
  -8  15 -20     2327.27     2688.51    195.58 o 
  -5  15 -20     8320.72     8534.77    411.82 o 
  -2  15 -20     1649.50     1574.66    167.94 o 
 -13  16 -20     1247.37     1503.23    141.37 o 
 -10  16 -20     7606.10     8116.85    323.32 o 
  -7  16 -20      639.26      706.18    325.39 o 
  -4  16 -20      635.92      213.54    193.20 o 
 -12  17 -20     1881.25     2085.58    208.52 o 
  -9  17 -20      354.96      257.34    138.97 o 
  -6  17 -20     3497.46     3749.98    237.28 o 
   0   1 -19    32117.83    32580.63    283.58 o 
  -2   2 -19   109481.04   111075.34   1000.96 o 
   1   2 -19    88416.10    87759.58    910.90 o 
  -4   3 -19   109151.08   111274.69   1291.26 o 
  -1   3 -19    13814.14    14267.67    194.06 o 
   2   3 -19    11109.90    11102.51    182.95 o 
  -6   4 -19      942.94     1043.20     53.58 o 
  -3   4 -19    28247.38    28199.83    335.40 o 
   0   4 -19    30549.87    29637.45    303.31 o 
   3   4 -19    17911.01    17197.36    248.05 o 
  -8   5 -19    20720.50    19824.53    347.89 o 
  -5   5 -19    12345.53    12349.85    218.32 o 
  -2   5 -19    46816.41    45385.14    412.66 o 
   1   5 -19     1300.44     1060.88     72.89 o 
   4   5 -19    49369.27    47604.02    604.60 o 
 -10   6 -19    15710.48    14807.40    303.05 o 
  -7   6 -19    34338.35    34314.85    769.07 o 
  -4   6 -19    39447.93    38033.76    495.30 o 
  -1   6 -19    55631.69    53690.67    559.93 o 
   2   6 -19    52316.84    50875.36    553.64 o 
   5   6 -19     1881.90     1907.60    115.36 o 
 -12   7 -19    20351.51    19710.20    382.99 o 
  -9   7 -19    18492.85    16964.44    342.02 o 
  -6   7 -19    73549.08    74014.67    877.67 o 
  -3   7 -19   138034.14   134649.25   1318.50 o 
   0   7 -19      329.60      448.30     67.38 o 
   3   7 -19    26421.62    25780.93    345.32 o 
   6   7 -19     2721.74     2914.18    156.03 o 
 -14   8 -19    12918.42    12792.89    316.24 o 
 -11   8 -19     5896.41     5569.66    201.95 o 
  -8   8 -19    75771.37    72359.48   1164.97 o 
  -5   8 -19     5190.35     5152.90    159.25 o 
  -2   8 -19    26633.56    27111.96    304.93 o 
   1   8 -19    16542.08    14984.14    222.44 o 
   4   8 -19    14414.05    13881.37    302.59 o 
   7   8 -19     2606.66     2319.51    162.35 o 
 -16   9 -19     1257.63     1132.44    126.85 o 
 -13   9 -19    39829.99    36621.54    739.44 o 
 -10   9 -19      971.66      974.58     89.89 o 
  -7   9 -19     6803.20     7204.28    187.68 o 
  -4   9 -19     5726.03     5826.68    193.78 o 
  -1   9 -19    21605.43    21454.22    299.50 o 
   2   9 -19     8103.01     7241.50    167.67 o 
   5   9 -19    28270.92    26295.16    738.31 o 
   8   9 -19     3974.44     4203.17    201.33 o 
 -15  10 -19     1291.39     1294.58    128.89 o 
 -12  10 -19     1822.48     1903.90    131.03 o 
  -9  10 -19    14813.67    14028.25    306.98 o 
  -6  10 -19    11685.58    12080.33    261.92 o 
  -3  10 -19    12817.28    12372.50    234.62 o 
   0  10 -19    33524.23    33099.10    691.28 o 
   3  10 -19    25949.67    25110.58    475.86 o 
   6  10 -19      880.91      915.58    118.72 o 
 -17  11 -19     1769.35     2166.80    189.56 o 
 -14  11 -19     2741.19     3012.15    237.82 o 
 -11  11 -19    21614.57    21976.80    418.35 o 
  -8  11 -19     2409.71     2441.88    135.03 o 
  -5  11 -19     8183.34     8409.23    195.67 o 
  -2  11 -19    32320.46    31555.59    431.84 o 
   1  11 -19      251.93      195.37     67.93 o 
   4  11 -19    16165.16    16443.58    886.51 o 
 -16  12 -19     3682.61     3970.74    197.23 o 
 -13  12 -19     8921.79     8913.99    260.09 o 
 -10  12 -19    16262.65    15882.84    522.56 o 
  -7  12 -19    52255.15    54145.15    806.06 o 
  -4  12 -19     1724.69     1548.96     86.97 o 
  -1  12 -19    10801.75    10983.65    221.46 o 
   2  12 -19     1896.63     1622.36    131.58 o 
   5  12 -19     1685.68     1733.22    345.73 o 
 -15  13 -19     4255.76     4055.47    193.74 o 
 -12  13 -19    35407.35    35416.78    621.92 o 
  -9  13 -19      888.57      981.73    101.28 o 
  -6  13 -19    14470.93    14711.69    320.25 o 
  -3  13 -19     3631.38     3663.23    139.47 o 
   0  13 -19      715.88      673.26    102.91 o 
   3  13 -19     1623.54     1773.52    274.55 o 
 -14  14 -19     1358.94     1634.50    143.18 o 
 -11  14 -19     1654.28     1696.55    135.03 o 
  -8  14 -19     3398.34     3660.01    335.39 o 
  -5  14 -19     8456.61     8344.87    294.53 o 
  -2  14 -19     4818.18     4181.37    240.79 o 
   1  14 -19     6489.04     5988.66    220.26 o 
 -16  15 -19     1857.86     1879.49    158.29 o 
 -13  15 -19     7455.77     7089.97    238.40 o 
 -10  15 -19     2940.90     3256.76    165.87 o 
  -7  15 -19    10831.96    10872.24    416.91 o 
  -4  15 -19     8822.31     9262.67    322.60 o 
  -1  15 -19    16352.62    16089.26    538.93 o 
 -15  16 -19     3391.20     3745.29    199.61 o 
 -12  16 -19     7308.63     6809.86    243.08 o 
  -9  16 -19    10121.88    10402.44    503.34 o 
  -6  16 -19    17132.01    18927.50    491.54 o 
  -3  16 -19     1313.10     1413.42    254.21 o 
 -11  17 -19    17369.06    18871.12    981.26 o 
  -8  17 -19      155.00       20.95    118.47 o 
  -5  17 -19     5241.24     5719.83    283.40 o 
   0   0 -18    60748.03    64595.59   1559.48 o 
   1   1 -18    32128.59    33177.11    401.60 o 
  -1   2 -18    42565.30    43658.89    386.03 o 
   2   2 -18    24001.60    23173.44    208.67 o 
  -3   3 -18    28317.06    28802.30    324.43 o 
   0   3 -18    27478.10    27994.25    296.37 o 
   3   3 -18     9896.82     9742.97    142.72 o 
  -5   4 -18     1571.61     1483.22     79.85 o 
  -2   4 -18    34074.07    33908.01    335.97 o 
   1   4 -18     4435.05     4797.02     95.03 o 
   4   4 -18      139.24      256.39     53.20 o 
  -7   5 -18    29365.96    29352.85    388.94 o 
  -4   5 -18     4040.73     4658.97    125.91 o 
  -1   5 -18     2944.32     3034.97     64.98 o 
   2   5 -18     2435.61     2527.97     83.29 o 
   5   5 -18      389.65      372.17     75.87 o 
  -9   6 -18     8177.07     8386.75    193.56 o 
  -6   6 -18     3697.05     3510.45    111.53 o 
  -3   6 -18    47960.87    47432.83    483.61 o 
   0   6 -18     8844.51     8267.74    143.02 o 
   3   6 -18    11567.26    10856.61    186.77 o 
   6   6 -18     8932.58     8119.30    228.36 o 
 -11   7 -18     5279.79     5391.58    169.62 o 
  -8   7 -18    12299.64    11718.80    236.45 o 
  -5   7 -18     2973.55     2727.47    100.22 o 
  -2   7 -18    15240.81    14515.00    166.07 o 
   1   7 -18     3320.98     3432.44     86.84 o 
   4   7 -18     4366.63     4299.64    154.09 o 
   7   7 -18     1305.87     1301.44    118.72 o 
 -13   8 -18    11988.01    11444.78    281.42 o 
 -10   8 -18     8664.35     8566.01    218.81 o 
  -7   8 -18     2795.66     3106.13    146.53 o 
  -4   8 -18     1201.92     1380.23     79.75 o 
  -1   8 -18    13230.67    13319.10    155.65 o 
   2   8 -18     7883.52     7671.26    160.24 o 
   5   8 -18     1178.23      992.49    116.49 o 
   8   8 -18       24.34       58.43     84.50 o 
 -15   9 -18     1079.88      885.01    113.40 o 
 -12   9 -18     1184.11     1143.16    103.30 o 
  -9   9 -18     4050.92     4150.78    154.52 o 
  -6   9 -18    12953.97    14017.77    201.40 o 
  -3   9 -18     8272.68     8657.63    228.36 o 
   0   9 -18     1149.81     1173.38     67.05 o 
   3   9 -18     5310.24     4876.54    145.85 o 
   6   9 -18      341.39      377.81     96.99 o 
   9   9 -18     2518.53     2439.84    167.81 o 
 -17  10 -18       97.39       76.48     91.85 o 
 -14  10 -18      174.04       60.77     85.97 o 
 -11  10 -18     7628.10     7988.32    222.93 o 
  -8  10 -18      595.40      477.86    127.01 o 
  -5  10 -18      264.23      415.46     53.42 o 
  -2  10 -18      350.47      383.81     56.01 o 
   1  10 -18      229.62      208.01     56.39 o 
   4  10 -18     8523.92     8087.59    315.50 o 
   7  10 -18     2895.88     2954.02    171.75 o 
 -16  11 -18     1325.46     1354.09    128.09 o 
 -13  11 -18      136.99      176.39     87.67 o 
 -10  11 -18     3720.67     3650.38    158.29 o 
  -7  11 -18     1995.19     2290.94    128.71 o 
  -4  11 -18      412.31      347.74     63.40 o 
  -1  11 -18     5220.97     5568.98    250.98 o 
   2  11 -18     1884.94     1777.66    122.39 o 
   5  11 -18      704.63      464.28    101.00 o 
 -15  12 -18      708.89      865.76    167.43 o 
 -12  12 -18     7188.95     7039.92    224.69 o 
  -9  12 -18      635.59      599.55     87.67 o 
  -6  12 -18     4201.40     4275.76    152.00 o 
  -3  12 -18      591.84      745.20    119.72 o 
   0  12 -18     9319.35     9308.95    200.01 o 
   3  12 -18     1942.93     1887.01    167.94 o 
 -17  13 -18     1350.75     1267.81    142.52 o 
 -14  13 -18      147.34      135.58     88.06 o 
 -11  13 -18     3380.26     3122.78    152.64 o 
  -8  13 -18      328.30      296.54     85.97 o 
  -5  13 -18     1030.75     1106.35     91.06 o 
  -2  13 -18     3059.55     2943.27    190.44 o 
   1  13 -18      716.85      717.25    104.62 o 
   4  13 -18      840.11      858.40    198.29 o 
 -16  14 -18        3.80       29.21     89.89 o 
 -13  14 -18     1995.72     1831.54    140.65 o 
 -10  14 -18    15201.37    15665.94    342.02 o 
  -7  14 -18     3167.72     3250.57    158.37 o 
  -4  14 -18       73.71        0.00     87.95 o 
  -1  14 -18     2359.68     2247.37    213.54 o 
   2  14 -18       57.49        0.00    104.07 o 
 -15  15 -18     1417.67     1311.10    134.77 o 
 -12  15 -18     2327.48     2128.35    143.83 o 
  -9  15 -18        0.52       50.84     80.81 o 
  -6  15 -18     1504.53     1468.81    223.71 o 
  -3  15 -18      273.66      406.74    183.03 o 
   0  15 -18     3237.60     3162.69    215.71 o 
 -14  16 -18      441.07      519.76    112.10 o 
 -11  16 -18     2808.59     2319.85    223.71 o 
  -8  16 -18       99.37       46.06    121.60 o 
  -5  16 -18     3778.32     3904.66    228.74 o 
  -2  16 -18      132.93      142.36    193.20 o 
 -13  17 -18      344.73      468.74    167.78 o 
 -10  17 -18     2802.79     2465.72    204.07 o 
  -7  17 -18      383.26      561.31    330.48 o 
  -4  17 -18     1662.38     1850.66    264.38 o 
  -9  18 -18     2915.13     3130.33    218.51 o 
  -1   1 -17   113488.66   116401.20    860.46 o 
  -3   2 -17   112371.62   108579.20    860.44 o 
   0   2 -17    13303.00    14593.91    163.48 o 
  -5   3 -17    19865.08    19891.52    294.69 o 
  -2   3 -17    14996.50    16860.69    182.53 o 
   1   3 -17    32405.31    28202.54    297.28 o 
  -7   4 -17     6343.76     6689.86    158.53 o 
  -4   4 -17   104731.09   105695.80   1036.57 o 
  -1   4 -17     1046.17     1676.59     59.09 o 
   2   4 -17    40793.34    38119.04    369.00 o 
  -9   5 -17    66507.22    64751.50    915.38 o 
  -6   5 -17     5027.50     5316.71    130.23 o 
  -3   5 -17    74640.49    74972.52   1003.67 o 
   0   5 -17    64139.32    61384.17    622.65 o 
   3   5 -17    36109.89    33081.70    390.00 o 
 -11   6 -17     3526.48     3389.96    146.53 o 
  -8   6 -17    66862.36    63207.77    915.57 o 
  -5   6 -17    39570.57    38838.84    523.83 o 
  -2   6 -17    49134.94    47244.88    470.63 o 
   1   6 -17     2903.50     2771.56     75.69 o 
   4   6 -17     8299.25     8298.91    208.70 o 
 -13   7 -17     3735.45     3511.75    156.03 o 
 -10   7 -17    40160.51    39052.18    616.03 o 
  -7   7 -17    35211.81    32917.93    437.84 o 
  -4   7 -17    10702.91    10834.64    171.71 o 
  -1   7 -17    13091.50    13242.25    167.89 o 
   2   7 -17    23485.81    21965.47    281.72 o 
   5   7 -17     3320.86     3494.36    171.72 o 
 -15   8 -17    12345.22    11095.76    289.10 o 
 -12   8 -17    24412.52    22797.26    427.99 o 
  -9   8 -17    21494.92    20224.91    363.89 o 
  -6   8 -17     3605.94     3964.18    101.71 o 
  -3   8 -17    56134.07    55067.16    557.54 o 
   0   8 -17     2335.27     2251.31     74.15 o 
   3   8 -17    24065.08    22981.34    352.67 o 
   6   8 -17    21284.04    19928.81    378.81 o 
 -17   9 -17     1974.36     1782.66    151.74 o 
 -14   9 -17     9534.23     9353.78    265.57 o 
 -11   9 -17     1094.93     1178.76     96.99 o 
  -8   9 -17    28833.63    26677.26    475.68 o 
  -5   9 -17     2568.28     2898.06     88.78 o 
  -2   9 -17    36754.09    37125.30    404.12 o 
   1   9 -17    35909.70    33685.21    389.81 o 
   4   9 -17    22032.17    21486.04    400.12 o 
   7   9 -17     4667.11     4249.61    193.56 o 
 -16  10 -17      610.05      713.26    111.24 o 
 -13  10 -17    15201.42    14742.03    320.68 o 
 -10  10 -17     8778.10     8502.55    220.93 o 
  -7  10 -17    15387.85    15542.64    291.54 o 
  -4  10 -17    61462.62    61245.83    712.75 o 
  -1  10 -17    34011.79    32318.37    431.58 o 
   2  10 -17    12421.80    11383.72    235.88 o 
   5  10 -17     8590.51     8340.12    357.58 o 
   8  10 -17     3525.24     3842.97    204.99 o 
 -18  11 -17     4159.33     4492.93    218.47 o 
 -15  11 -17     2760.77     2959.10    161.54 o 
 -12  11 -17     9464.25     9057.73    311.02 o 
  -9  11 -17    32816.25    32033.44    762.82 o 
  -6  11 -17    21278.94    21043.03    390.90 o 
  -3  11 -17    13023.67    12848.01    194.62 o 
   0  11 -17     3355.31     3195.18    123.24 o 
   3  11 -17     7417.07     7152.61    286.62 o 
   6  11 -17     1267.29     1372.74    167.94 o 
 -17  12 -17     3998.61     4193.71    199.43 o 
 -14  12 -17    11502.67    11718.70    379.77 o 
 -11  12 -17    13138.20    12946.34    301.10 o 
  -8  12 -17     6587.99     6694.79    387.34 o 
  -5  12 -17      993.31     1208.94     95.08 o 
  -2  12 -17    22746.98    22694.18    352.62 o 
   1  12 -17     5100.96     5233.53    187.29 o 
   4  12 -17     7985.33     8139.68    311.23 o 
 -16  13 -17     3232.68     3278.54    183.89 o 
 -13  13 -17     5931.17     5888.71    216.76 o 
 -10  13 -17     1036.69     1370.50    105.35 o 
  -7  13 -17    23476.74    23890.82    439.33 o 
  -4  13 -17      524.99      515.25     69.54 o 
  -1  13 -17     8490.95     8354.08    237.94 o 
   2  13 -17     9656.83     9016.26    311.23 o 
 -15  14 -17      951.15     1035.25    125.15 o 
 -12  14 -17    14476.88    14834.81    350.06 o 
  -9  14 -17     1945.36     1729.10    114.74 o 
  -6  14 -17     7774.28     8031.72    217.66 o 
  -3  14 -17    14668.81    14879.52    322.17 o 
   0  14 -17     5974.25     5878.70    212.58 o 
   3  14 -17     2193.42     2176.76    249.13 o 
 -14  15 -17     1600.64     1682.94    156.97 o 
 -11  15 -17     3090.73     3427.92    175.51 o 
  -8  15 -17    27290.91    28784.87    647.00 o 
  -5  15 -17     3693.42     4016.41    218.51 o 
  -2  15 -17     7711.38     7318.76    291.14 o 
   1  15 -17     2241.65     1899.43    147.67 o 
 -13  16 -17    12350.93    13791.39    341.83 o 
 -10  16 -17    11100.80    11676.18    384.62 o 
  -7  16 -17     5080.04     4985.47    310.14 o 
  -4  16 -17     2633.77     2664.14    284.72 o 
  -1  16 -17     4421.71     4678.24    549.10 o 
 -12  17 -17     8279.90     8664.92    337.71 o 
  -9  17 -17     1869.54     1577.85    172.12 o 
  -6  17 -17     9957.36    10549.23    361.77 o 
  -3  17 -17      244.43      691.46    213.54 o 
 -11  18 -17     6948.77     7946.56    503.34 o 
  -8  18 -17      211.73      357.50    136.05 o 
   0   1 -16   117094.48   117721.47    825.98 o 
  -2   2 -16    34827.74    33047.91    239.02 o 
   1   2 -16    12209.41    13303.38    117.26 o 
  -4   3 -16    26103.45    27807.60    311.65 o 
  -1   3 -16    72791.38    73723.91    652.46 o 
   2   3 -16    21004.19    20795.97    234.29 o 
  -6   4 -16    32824.32    33066.68    331.22 o 
  -3   4 -16    31802.85    31289.11    317.28 o 
   0   4 -16    23977.26    25853.49    259.15 o 
   3   4 -16    12377.50    11770.28    171.58 o 
  -8   5 -16     8702.55     8451.44    183.69 o 
  -5   5 -16    58845.55    57182.12    642.53 o 
  -2   5 -16     5638.03     5731.88    136.42 o 
   1   5 -16    47117.11    45169.11    450.00 o 
   4   5 -16     4702.58     4810.33    148.20 o 
 -10   6 -16    66203.34    65373.15    938.87 o 
  -7   6 -16    11162.80    10684.02    182.01 o 
  -4   6 -16    67664.40    68540.78    699.20 o 
  -1   6 -16    12621.99    12138.05    166.75 o 
   2   6 -16    11562.32    11656.24    172.44 o 
   5   6 -16     5630.01     5600.74    173.69 o 
 -12   7 -16     1890.30     1767.24    115.36 o 
  -9   7 -16    43993.26    41247.58    641.64 o 
  -6   7 -16     7809.27     7747.36    118.78 o 
  -3   7 -16     8792.82     8434.89    137.96 o 
   0   7 -16    11125.77    10314.23    169.58 o 
   3   7 -16    10185.04     9439.96    201.99 o 
   6   7 -16     1645.38     1862.28    139.35 o 
 -14   8 -16     3825.62     3543.13    171.75 o 
 -11   8 -16     5428.36     5369.66    181.80 o 
  -8   8 -16    13960.05    13060.10    269.93 o 
  -5   8 -16    24599.65    26725.25    391.75 o 
  -2   8 -16    24612.75    24289.82    267.70 o 
   1   8 -16     3607.19     3387.18     94.61 o 
   4   8 -16     4750.54     4547.25    163.72 o 
   7   8 -16    15995.39    15839.47    355.93 o 
 -16   9 -16      686.22      725.70    106.91 o 
 -13   9 -16     5365.14     5114.46    191.35 o 
 -10   9 -16     3695.43     3552.97    142.52 o 
  -7   9 -16     6011.47     6018.83    316.16 o 
  -4   9 -16    33044.84    31665.81    433.30 o 
  -1   9 -16     7150.96     6611.36    134.91 o 
   2   9 -16    33222.07    31998.99    377.82 o 
   5   9 -16     4473.83     4143.33    181.24 o 
   8   9 -16     1118.27     1109.59    126.55 o 
 -18  10 -16      735.71      623.22    120.65 o 
 -15  10 -16     2433.39     2031.77    140.65 o 
 -12  10 -16     1704.07     1453.60    111.24 o 
  -9  10 -16    18980.04    17775.80    357.83 o 
  -6  10 -16     3942.57     3769.60    137.92 o 
  -3  10 -16    31036.97    30938.31    365.85 o 
   0  10 -16    10818.74    10492.84    181.71 o 
   3  10 -16     3188.43     3226.90    259.67 o 
   6  10 -16     1771.77     1831.13    138.35 o 
 -17  11 -16      708.61      587.16    114.43 o 
 -14  11 -16     5948.00     5729.63    204.95 o 
 -11  11 -16     5377.89     5064.28    181.99 o 
  -8  11 -16     6652.36     6938.83    201.33 o 
  -5  11 -16     8604.65     8581.06    177.27 o 
  -2  11 -16     6282.71     5984.86    141.73 o 
   1  11 -16     6465.42     6388.28    155.76 o 
   4  11 -16     4736.48     4532.02    320.43 o 
   7  11 -16      606.77      464.82    116.70 o 
 -16  12 -16     1438.58     1392.81    191.67 o 
 -13  12 -16     8824.00     8528.47    379.36 o 
 -10  12 -16    14242.78    13274.42    291.30 o 
  -7  12 -16     3253.42     3049.43    139.92 o 
  -4  12 -16     1632.03     1817.71     78.48 o 
  -1  12 -16     6220.60     5813.18    156.02 o 
   2  12 -16      798.35      832.98    106.15 o 
   5  12 -16      842.91      856.39    117.60 o 
 -15  13 -16     2279.40     2256.82    142.78 o 
 -12  13 -16     2056.05     2207.91    132.45 o 
  -9  13 -16     7601.31     8251.98    346.26 o 
  -6  13 -16     1398.52     1339.12    116.71 o 
  -3  13 -16     6277.29     6590.77    180.53 o 
   0  13 -16     2559.59     2167.31    175.30 o 
   3  13 -16     7701.06     7229.78    386.40 o 
 -17  14 -16      737.64      679.37    123.01 o 
 -14  14 -16     1362.87     1460.16    132.98 o 
 -11  14 -16      453.76      578.10     97.73 o 
  -8  14 -16    10724.76    11941.01    283.58 o 
  -5  14 -16     3077.16     3112.78    182.40 o 
  -2  14 -16    24005.11    24294.47    435.22 o 
   1  14 -16      736.70      611.30    108.83 o 
 -16  15 -16      538.44      482.48    115.36 o 
 -13  15 -16    10902.73    10406.34    275.54 o 
 -10  15 -16      884.41     1025.15    140.97 o 
  -7  15 -16    15154.51    15330.73    420.21 o 
  -4  15 -16     1743.61     1723.75    264.38 o 
  -1  15 -16     2847.71     3034.90    162.15 o 
 -15  16 -16      541.71      536.13    116.24 o 
 -12  16 -16     6159.84     6213.00    287.61 o 
  -9  16 -16     5756.68     5948.23    274.55 o 
  -6  16 -16     1419.50     1550.96    160.70 o 
  -3  16 -16     1228.90     1210.05    233.87 o 
   0  16 -16      709.86      619.28    120.65 o 
 -14  17 -16     1290.32     1514.21    176.05 o 
 -11  17 -16     3110.88     3831.99    247.36 o 
  -8  17 -16      760.87      730.32    143.27 o 
  -5  17 -16     2386.69     2979.36    294.89 o 
 -10  18 -16     1254.69     1186.39    172.56 o 
  -7  18 -16     2189.21     2582.79    294.89 o 
   0   0 -15   113072.83   116588.89   2296.58 o 
   1   1 -15    24196.47    27917.43    392.05 o 
  -1   2 -15    13192.90    13153.54    189.41 o 
   2   2 -15     8419.76     9113.66     86.13 o 
  -3   3 -15    24577.09    23423.05    266.27 o 
   0   3 -15    54806.97    55303.77    520.07 o 
   3   3 -15    11638.24    11829.33    142.02 o 
  -5   4 -15    16498.76    16618.35    191.03 o 
  -2   4 -15    13832.53    14704.56    181.76 o 
   1   4 -15    85636.38    82035.63    844.75 o 
   4   4 -15    14237.77    13657.19    380.86 o 
  -7   5 -15    10405.60     9927.73    176.86 o 
  -4   5 -15   128185.97   128993.52   1446.22 o 
  -1   5 -15    18675.67    18778.44    219.37 o 
   2   5 -15    14779.40    14020.34    223.49 o 
   5   5 -15    22181.88    20756.27    389.04 o 
  -9   6 -15   145137.92   139717.20   1801.80 o 
  -6   6 -15     6944.18     6417.99    174.81 o 
  -3   6 -15     4609.65     5249.98     71.83 o 
   0   6 -15     9955.44     9840.14    156.98 o 
   3   6 -15     6017.36     6072.55    144.59 o 
   6   6 -15    11816.66    11515.82    298.40 o 
 -11   7 -15     7562.67     7642.96    212.58 o 
  -8   7 -15     8132.49     8607.96    195.63 o 
  -5   7 -15     8637.08     9414.31    162.53 o 
  -2   7 -15     8831.75     8485.93    123.40 o 
   1   7 -15     3382.33     3127.35    100.31 o 
   4   7 -15     5614.70     5687.32    281.16 o 
   7   7 -15    17998.99    16960.64    363.13 o 
 -13   8 -15     2402.10     2390.66    144.06 o 
 -10   8 -15    10310.54    10578.66    413.05 o 
  -7   8 -15    11179.29    11133.88    267.93 o 
  -4   8 -15     9187.92     9205.22    133.25 o 
  -1   8 -15    15003.13    14673.36    214.62 o 
   2   8 -15    30012.60    28398.95    372.40 o 
   5   8 -15     2711.48     2497.48    138.62 o 
   8   8 -15     7396.80     7216.59    240.13 o 
 -15   9 -15     4005.70     3805.30    225.83 o 
 -12   9 -15     5651.52     5318.17    181.80 o 
  -9   9 -15     4238.99     4244.67    148.20 o 
  -6   9 -15    10083.03    10537.67    201.56 o 
  -3   9 -15    87441.31    88534.75    945.51 o 
   0   9 -15    10739.06    10274.41    168.49 o 
   3   9 -15     9831.38     9695.17    203.73 o 
   6   9 -15     9501.38     9026.83    402.00 o 
   9   9 -15      227.86      153.55    105.35 o 
 -17  10 -15      732.52      721.60    112.03 o 
 -14  10 -15     4850.62     4612.78    189.57 o 
 -11  10 -15     3132.42     3042.48    144.51 o 
  -8  10 -15    36672.44    36408.62    553.66 o 
  -5  10 -15    15509.14    15234.81    211.08 o 
  -2  10 -15    11772.19    11116.57    182.32 o 
   1  10 -15     7292.00     6680.98    149.71 o 
   4  10 -15     1896.51     1763.91    126.55 o 
   7  10 -15     1974.51     1942.23    150.14 o 
 -16  11 -15     1696.34     1372.49    138.35 o 
 -13  11 -15    22826.18    22713.22    436.05 o 
 -10  11 -15    15673.41    15548.58    441.23 o 
  -7  11 -15     8111.28     8737.05    254.61 o 
  -4  11 -15    10692.35    10567.46    187.99 o 
  -1  11 -15     5709.65     5392.27    223.09 o 
   2  11 -15     1368.10     1190.28     93.77 o 
   5  11 -15     2201.11     1974.14    217.76 o 
 -18  12 -15     4112.27     4337.88    208.47 o 
 -15  12 -15     5018.50     4905.80    204.95 o 
 -12  12 -15     1278.05     1355.28    115.08 o 
  -9  12 -15    12604.14    13301.21    283.21 o 
  -6  12 -15     3830.60     3955.11    143.26 o 
  -3  12 -15     2686.73     2824.46     92.43 o 
   0  12 -15     4917.86     4560.25    189.01 o 
   3  12 -15    16693.45    15959.28    359.12 o 
   6  12 -15      943.11      835.08    126.55 o 
 -17  13 -15      409.10      334.02    107.18 o 
 -14  13 -15     2004.26     2154.65    142.78 o 
 -11  13 -15     1113.01     1072.53    105.35 o 
  -8  13 -15     3851.60     3823.97    150.14 o 
  -5  13 -15     1971.73     1935.71    124.86 o 
  -2  13 -15    26186.26    26626.91    484.56 o 
   1  13 -15     2002.93     1922.94    128.09 o 
   4  13 -15     2756.39     2486.52    189.63 o 
 -16  14 -15      660.96      960.27    125.67 o 
 -13  14 -15     2549.36     2892.89    158.51 o 
 -10  14 -15     3644.31     3664.79    165.87 o 
  -7  14 -15    17687.26    18610.55    390.13 o 
  -4  14 -15     1037.60     1331.21    104.77 o 
  -1  14 -15     5661.78     5258.59    191.35 o 
   2  14 -15     3370.23     3728.45    249.13 o 
 -15  15 -15     1449.46     1444.16    140.65 o 
 -12  15 -15    12052.91    13690.35    456.23 o 
  -9  15 -15     5872.43     6070.56    265.75 o 
  -6  15 -15      411.09      294.27    147.44 o 
  -3  15 -15     9402.42     9057.72    255.49 o 
   0  15 -15      312.04      292.63    116.91 o 
 -14  16 -15     4245.69     4476.27    206.69 o 
 -11  16 -15      923.72     1211.29    157.69 o 
  -8  16 -15    10808.14    11859.55    369.82 o 
  -5  16 -15      779.89      497.36    213.54 o 
  -2  16 -15      671.60      799.70    145.35 o 
 -13  17 -15     6468.63     7808.48    325.39 o 
 -10  17 -15     1240.68     1417.44    305.05 o 
  -7  17 -15      579.17      448.69    233.87 o 
  -4  17 -15     1168.24     1382.91    244.04 o 
 -12  18 -15     1360.67     1357.49    176.05 o 
  -9  18 -15      617.16      716.54    147.27 o 
  -6  18 -15     5851.14     7219.61    457.58 o 
  -1   1 -14   190944.97   193858.66   1829.08 o 
  -3   2 -14    15076.89    15405.96    214.60 o 
   0   2 -14    93545.91    97456.88    877.79 o 
  -5   3 -14    31956.28    31225.00    309.75 o 
  -2   3 -14    26811.58    25839.99    304.86 o 
   1   3 -14    88359.15    89088.89    839.77 o 
  -7   4 -14     9745.96     9749.55    205.68 o 
  -4   4 -14    64377.66    63191.14    701.00 o 
  -1   4 -14    37620.60    38940.62    363.16 o 
   2   4 -14    77007.34    72442.08    840.20 o 
  -9   5 -14    69814.48    67838.73    950.62 o 
  -6   5 -14    39409.35    37038.21    445.03 o 
  -3   5 -14    33195.13    33940.14    445.03 o 
   0   5 -14   135509.30   132900.41   1237.13 o 
   3   5 -14    12225.30    11846.51    180.69 o 
 -11   6 -14    15702.22    14631.84    296.71 o 
  -8   6 -14    56738.86    54524.87    760.95 o 
  -5   6 -14   136796.77   135801.02   1334.48 o 
  -2   6 -14    14498.81    14124.69    144.32 o 
   1   6 -14    22130.24    22595.77    308.02 o 
   4   6 -14     9461.15     8804.81    200.80 o 
 -13   7 -14      463.94      495.58     97.64 o 
 -10   7 -14   138697.06   139472.59   1817.51 o 
  -7   7 -14     5223.70     5800.67    145.30 o 
  -4   7 -14    16117.07    16557.64    228.79 o 
  -1   7 -14    40677.68    40111.52    501.74 o 
   2   7 -14    12064.37    11542.77    190.42 o 
   5   7 -14    12883.25    12113.93    284.94 o 
 -15   8 -14    23023.55    22750.53    445.63 o 
 -12   8 -14     2439.94     2435.72    122.39 o 
  -9   8 -14     8094.92     7767.50    203.30 o 
  -6   8 -14    14821.90    14031.23    228.31 o 
  -3   8 -14    21684.35    20702.85    209.07 o 
   0   8 -14    15922.27    14939.32    233.29 o 
   3   8 -14    24654.56    22914.28    348.84 o 
   6   8 -14     8212.97     7822.60    241.35 o 
 -17   9 -14      345.87      161.58     92.46 o 
 -14   9 -14     4035.14     3741.35    169.67 o 
 -11   9 -14     6700.54     6651.63    197.59 o 
  -8   9 -14    25047.80    24828.41    446.10 o 
  -5   9 -14     7677.79     7517.33    129.73 o 
  -2   9 -14    60344.05    60178.20    591.31 o 
   1   9 -14    43610.42    43448.37    509.83 o 
   4   9 -14     3885.19     3876.23    163.54 o 
   7   9 -14    24930.72    24174.24    578.51 o 
 -16  10 -14     3926.67     3532.43    190.62 o 
 -13  10 -14    19340.64    19213.77    390.82 o 
 -10  10 -14    18690.37    17603.71    336.35 o 
  -7  10 -14    39777.49    39772.13    651.44 o 
  -4  10 -14    85476.96    80827.01    804.42 o 
  -1  10 -14    13961.64    13090.55    180.59 o 
   2  10 -14     7978.12     7758.35    178.44 o 
   5  10 -14     3535.11     3447.03    170.97 o 
   8  10 -14     2483.09     2344.75    159.98 o 
 -18  11 -14     3793.67     3726.54    329.60 o 
 -15  11 -14    10143.35     9055.92    312.56 o 
 -12  11 -14    19161.92    17585.76    352.15 o 
  -9  11 -14    49200.25    48263.05   1374.89 o 
  -6  11 -14     6250.27     6470.42    158.51 o 
  -3  11 -14    16137.80    16274.07    237.64 o 
   0  11 -14     6198.52     6050.82    135.51 o 
   3  11 -14     4258.81     4202.12    176.88 o 
   6  11 -14     1989.58     1657.62    145.23 o 
 -17  12 -14     2877.61     2493.91    189.96 o 
 -14  12 -14    16013.43    15192.07    350.26 o 
 -11  12 -14     1368.19     1418.95    111.24 o 
  -8  12 -14    11033.40    11082.93    257.90 o 
  -5  12 -14     6343.10     6455.00    156.79 o 
  -2  12 -14    10277.88    10071.77    168.04 o 
   1  12 -14     3733.81     3457.47    172.88 o 
   4  12 -14    12256.11    11333.43    303.35 o 
 -16  13 -14     1235.75     1223.17    127.11 o 
 -13  13 -14      588.53      674.61    101.65 o 
 -10  13 -14     3983.41     3935.53    171.75 o 
  -7  13 -14     9627.20     9775.54    227.86 o 
  -4  13 -14     6297.74     6018.74    141.73 o 
  -1  13 -14    19796.92    19386.01    382.78 o 
   2  13 -14    15474.70    15446.46    843.98 o 
   5  13 -14      690.97      802.17    238.96 o 
 -18  14 -14     1741.61     1619.17    150.14 o 
 -15  14 -14     2065.94     1950.24    144.24 o 
 -12  14 -14     4706.96     5226.81    190.77 o 
  -9  14 -14     6022.81     5674.85    190.77 o 
  -6  14 -14     4840.62     4850.42    232.94 o 
  -3  14 -14    20548.21    20862.01    344.90 o 
   0  14 -14     1198.62     1280.61    118.97 o 
   3  14 -14     3709.03     3775.38    442.33 o 
 -17  15 -14     2052.08     1817.60    156.27 o 
 -14  15 -14     5155.09     5032.30    210.69 o 
 -11  15 -14     3893.02     3576.98    171.31 o 
  -8  15 -14    38943.82    41503.41    812.40 o 
  -5  15 -14     2207.65     2442.62    218.62 o 
  -2  15 -14    11064.55    11021.00    279.05 o 
   1  15 -14     1363.90     1110.13    156.23 o 
 -16  16 -14     1836.83     1688.10    146.53 o 
 -13  16 -14    18181.33    18518.82    503.16 o 
 -10  16 -14      936.48     1072.75    143.27 o 
  -7  16 -14     3741.10     4371.08    233.60 o 
  -4  16 -14     2708.73     3325.09    305.05 o 
  -1  16 -14      687.84      613.78    185.41 o 
 -15  17 -14     1324.50     1111.74    172.56 o 
 -12  17 -14     4025.25     4033.21    554.18 o 
  -9  17 -14     4285.94     4754.97    251.66 o 
  -6  17 -14     2232.11     1867.61    167.94 o 
  -3  17 -14     1965.62     2013.36    274.55 o 
 -14  18 -14     2848.41     3161.70    230.09 o 
 -11  18 -14     3017.06     3262.08    222.55 o 
  -8  18 -14     3169.43     3409.55    254.21 o 
  -5  18 -14     6092.28     7067.08    457.58 o 
   0   1 -13    36429.54    37693.59    366.47 o 
  -2   2 -13    41532.43    42491.68    512.80 o 
   1   2 -13    10697.60    10375.11    111.93 o 
  -4   3 -13    75501.46    78520.90    894.76 o 
  -1   3 -13    34411.95    37585.02    364.79 o 
   2   3 -13     6666.55     7022.44    113.78 o 
  -6   4 -13     6950.74     7681.67    123.05 o 
  -3   4 -13    12310.37    13301.58    133.33 o 
   0   4 -13   105961.99   108779.80   1082.56 o 
   3   4 -13    22426.77    20801.94    296.31 o 
  -8   5 -13    36389.25    36360.94    516.42 o 
  -5   5 -13    31347.55    29578.28    337.23 o 
  -2   5 -13    35559.25    38933.65    350.91 o 
   1   5 -13     3913.10     3450.50     90.16 o 
   4   5 -13    26593.98    25833.48    389.04 o 
 -10   6 -13    46243.52    44187.33    710.69 o 
  -7   6 -13    26106.97    26155.04    314.38 o 
  -4   6 -13    29046.16    29649.65    380.14 o 
  -1   6 -13    19951.70    20426.83    187.96 o 
   2   6 -13     9840.44     8933.08    153.19 o 
   5   6 -13     6315.32     5773.49    169.44 o 
 -12   7 -13     8678.64     8571.04    209.00 o 
  -9   7 -13     2607.03     2940.72    161.06 o 
  -6   7 -13      483.81      381.93     45.89 o 
  -3   7 -13    40091.15    40239.29    356.96 o 
   0   7 -13     2647.83     2461.87    108.69 o 
   3   7 -13      570.36      537.63     55.58 o 
   6   7 -13     1220.50     1169.66    107.92 o 
 -14   8 -13     1441.00     1356.59    118.72 o 
 -11   8 -13     3286.88     3099.30    188.85 o 
  -8   8 -13    29846.18    29844.67    465.58 o 
  -5   8 -13    10460.05    10618.30    128.32 o 
  -2   8 -13     9679.94     9375.17    144.78 o 
   1   8 -13    11153.06    10205.99    152.09 o 
   4   8 -13     1771.98     1608.76    104.37 o 
   7   8 -13    11669.54    11178.97    263.80 o 
 -16   9 -13     1260.74     1221.13    119.28 o 
 -13   9 -13     8129.05     7605.25    237.10 o 
 -10   9 -13      792.07      812.41     84.14 o 
  -7   9 -13     6795.48     7279.03    174.66 o 
  -4   9 -13      709.58      757.87     59.52 o 
  -1   9 -13     1863.62     1894.06     65.67 o 
   2   9 -13     1863.34     2046.35     88.67 o 
   5   9 -13     4656.37     4742.04    253.22 o 
   8   9 -13       33.26       10.17     81.66 o 
 -18  10 -13     1602.20     1514.02    196.79 o 
 -15  10 -13     1485.33     1513.59    126.55 o 
 -12  10 -13     4647.81     4270.02    191.56 o 
  -9  10 -13     2993.33     3336.41    144.73 o 
  -6  10 -13     5119.34     4917.72     97.75 o 
  -3  10 -13    15208.38    16123.02    215.30 o 
   0  10 -13      441.34      465.38     49.53 o 
   3  10 -13     6593.01     6110.80    198.82 o 
   6  10 -13     4136.72     4071.94    189.01 o 
   9  10 -13      129.29       72.43    104.77 o 
 -17  11 -13      584.48      476.83    105.35 o 
 -14  11 -13     5171.73     4633.79    175.93 o 
 -11  11 -13       48.97      119.63     68.32 o 
  -8  11 -13    11297.44    10830.03    242.46 o 
  -5  11 -13     3169.76     3447.87     98.56 o 
  -2  11 -13     9733.94     9500.53    162.72 o 
   1  11 -13     1953.89     1695.52    129.16 o 
   4  11 -13      369.86      257.77     89.16 o 
   7  11 -13      187.84       28.41    101.00 o 
 -16  12 -13      101.23       26.01     87.67 o 
 -13  12 -13     1362.84     1655.47    164.90 o 
 -10  12 -13     1896.74     1596.21    101.28 o 
  -7  12 -13     4133.86     4051.14    137.32 o 
  -4  12 -13    11742.87    12389.33    192.02 o 
  -1  12 -13     1322.76     1435.79    115.52 o 
   2  12 -13     5535.74     5207.57    197.76 o 
   5  12 -13      128.98      109.64     91.85 o 
 -18  13 -13      219.61      207.07    154.26 o 
 -15  13 -13      576.41      614.77    103.60 o 
 -12  13 -13    14038.33    14323.30    318.73 o 
  -9  13 -13     1541.57     1653.14    142.79 o 
  -6  13 -13     1289.50     1388.51     91.00 o 
  -3  13 -13     1091.04      953.02    108.61 o 
   0  13 -13      550.29      647.87     96.99 o 
   3  13 -13     3966.45     3861.13    228.74 o 
 -17  14 -13     1589.17     1439.75    136.41 o 
 -14  14 -13      426.57      509.80    108.18 o 
 -11  14 -13      963.08      946.79     98.68 o 
  -8  14 -13     3985.18     4340.83    295.06 o 
  -5  14 -13     1530.66     1357.99    101.00 o 
  -2  14 -13    12621.26    13171.19    286.80 o 
   1  14 -13      423.19      389.10    101.76 o 
   4  14 -13       45.65        0.00    117.17 o 
 -16  15 -13       87.73      182.41     97.73 o 
 -13  15 -13     3729.99     3887.07    180.39 o 
 -10  15 -13      165.24      146.88    122.02 o 
  -7  15 -13     2844.76     3320.55    193.74 o 
  -4  15 -13      903.17     1014.79     87.85 o 
  -1  15 -13     2696.29     2406.76    157.44 o 
   2  15 -13     1159.02      859.21    151.48 o 
 -15  16 -13      225.24      201.53    101.00 o 
 -12  16 -13      979.86     1432.47    167.78 o 
  -9  16 -13       58.68      244.97    118.47 o 
  -6  16 -13     7266.48     7255.80    272.09 o 
  -3  16 -13     1026.71     1057.93    108.83 o 
   0  16 -13      356.91      305.81    110.55 o 
 -14  17 -13      691.22      952.47    259.30 o 
 -11  17 -13     3529.40     3400.52    215.71 o 
  -8  17 -13      945.81     1148.38    146.22 o 
  -5  17 -13      196.80      244.04    183.03 o 
  -2  17 -13      202.65      109.74     95.52 o 
 -13  18 -13     2031.00     2250.21    197.63 o 
 -10  18 -13      416.65      676.02    147.44 o 
  -7  18 -13      708.89      386.40    213.54 o 
  -4  18 -13      669.33      538.93    213.54 o 
  -9  19 -13      328.67      386.40    193.20 o 
   0   0 -12   213128.27   220862.70   2645.52 o 
   1   1 -12    23725.32    27134.70    273.86 o 
  -1   2 -12   176065.31   178788.81   1357.02 o 
   2   2 -12     6152.46     6748.92    131.06 o 
  -3   3 -12     4170.86     4323.27    145.58 o 
   0   3 -12   300031.53   308922.00   2309.58 o 
   3   3 -12   111438.89   106210.85   1119.37 o 
  -5   4 -12    67875.06    64804.46    870.28 o 
  -2   4 -12    21954.46    20005.68    190.79 o 
   1   4 -12   182402.03   176599.31   1668.71 o 
   4   4 -12     6956.08     6893.36    146.53 o 
  -7   5 -12   170540.72   171453.03   2607.04 o 
  -4   5 -12    56108.97    52327.29    524.80 o 
  -1   5 -12    74634.85    73710.54    570.62 o 
   2   5 -12    28042.47    29361.19    332.60 o 
   5   5 -12    55922.37    51385.26    752.98 o 
  -9   6 -12    81617.28    77583.42   1219.47 o 
  -6   6 -12    18441.08    18225.58    297.29 o 
  -3   6 -12      921.88     1009.41     43.61 o 
   0   6 -12    48567.11    46529.19    423.97 o 
   3   6 -12     1696.92     1687.91     86.21 o 
   6   6 -12    18329.44    17106.97    322.12 o 
 -11   7 -12    28574.84    27066.14    635.68 o 
  -8   7 -12     6253.50     6382.12    125.94 o 
  -5   7 -12   107787.76   107386.08    992.55 o 
  -2   7 -12      781.32     1093.81     58.46 o 
   1   7 -12    49495.88    46261.54    469.05 o 
   4   7 -12    44490.87    40501.30    656.78 o 
   7   7 -12     6597.42     6156.99    208.10 o 
 -13   8 -12      465.83      661.41    105.35 o 
 -10   8 -12    26628.64    24841.74    412.80 o 
  -7   8 -12    13530.11    13468.10    186.59 o 
  -4   8 -12    23793.47    23242.41    268.30 o 
  -1   8 -12   128763.30   124779.77   1102.71 o 
   2   8 -12    33423.96    31773.69    437.97 o 
   5   8 -12     7124.47     7432.13    308.94 o 
   8   8 -12    12076.95    11470.90    304.26 o 
 -15   9 -12    24100.65    22310.97    443.73 o 
 -12   9 -12     5786.49     5448.95    172.14 o 
  -9   9 -12    30839.95    30959.81    500.81 o 
  -6   9 -12    86566.45    85056.86    849.67 o 
  -3   9 -12    55240.79    53376.56    557.32 o 
   0   9 -12    19795.40    18869.84    245.70 o 
   3   9 -12     1049.57     1225.29     93.57 o 
   6   9 -12     7950.96     7562.70    228.49 o 
   9   9 -12      143.39       82.62     98.68 o 
 -17  10 -12     5882.02     6056.40    224.36 o 
 -14  10 -12    18097.10    17792.90    443.85 o 
 -11  10 -12    42057.75    41294.42    633.83 o 
  -8  10 -12    30690.43    29937.87    390.03 o 
  -5  10 -12     8177.50     8090.75    155.91 o 
  -2  10 -12     8022.58     8330.73    129.69 o 
   1  10 -12    22625.30    21764.28    325.98 o 
   4  10 -12      267.88      313.41     81.05 o 
   7  10 -12    15264.67    14787.99    343.87 o 
 -19  11 -12      720.60      961.65    134.01 o 
 -16  11 -12    16413.82    15745.77    357.73 o 
 -13  11 -12    18805.95    17886.48    371.60 o 
 -10  11 -12    23730.46    22142.66    392.99 o 
  -7  11 -12    13734.14    13224.64    209.99 o 
  -4  11 -12    37032.58    34895.59    408.77 o 
  -1  11 -12      702.79      783.40     59.35 o 
   2  11 -12    17714.90    16723.61    285.64 o 
   5  11 -12    12341.06    12021.29    292.48 o 
   8  11 -12     3077.93     3279.55    468.61 o 
 -18  12 -12     4038.51     3957.16    198.91 o 
 -15  12 -12     7348.25     6889.21    236.45 o 
 -12  12 -12      172.68      319.15     84.02 o 
  -9  12 -12    37959.55    36645.88    575.15 o 
  -6  12 -12     1472.96     1578.22     76.36 o 
  -3  12 -12    21469.36    20778.54    282.78 o 
   0  12 -12    33902.27    31990.03    506.20 o 
   3  12 -12    20456.53    20036.14    396.56 o 
   6  12 -12     3763.04     3927.65    196.52 o 
 -17  13 -12      213.55      179.58    101.65 o 
 -14  13 -12     7966.14     7544.44    234.83 o 
 -11  13 -12     1592.51     1648.27    120.65 o 
  -8  13 -12    20374.48    20633.36    376.90 o 
  -5  13 -12    46592.38    48116.91    535.17 o 
  -2  13 -12    13179.33    12421.86    234.20 o 
   1  13 -12    10843.92    10706.68    276.69 o 
   4  13 -12     2217.02     2158.62    151.16 o 
 -16  14 -12     1202.70     1086.75    130.52 o 
 -13  14 -12     3309.25     3208.92    171.31 o 
 -10  14 -12    19443.37    19844.97    380.95 o 
  -7  14 -12    18001.95    18159.85    434.61 o 
  -4  14 -12     3053.29     3092.41    239.23 o 
  -1  14 -12     8996.37     8881.98    249.72 o 
   2  14 -12     5576.00     5399.52    257.65 o 
 -15  15 -12    10493.14    10400.72    354.33 o 
 -12  15 -12     8812.94     8651.15    245.55 o 
  -9  15 -12    10571.01    10853.75    334.29 o 
  -6  15 -12      387.28      505.27     84.50 o 
  -3  15 -12    16451.60    15750.61    340.10 o 
   0  15 -12       23.60       50.45     87.67 o 
 -17  16 -12     4997.98     5778.20    396.05 o 
 -14  16 -12     6005.26     5811.40    640.61 o 
 -11  16 -12      822.47      574.19    125.67 o 
  -8  16 -12    12269.78    14104.34    395.26 o 
  -5  16 -12      167.63      275.34    134.03 o 
  -2  16 -12     3461.25     3504.74    348.32 o 
   1  16 -12     6910.20     7088.38    308.18 o 
 -16  17 -12     1534.74     1417.90    183.24 o 
 -13  17 -12    10525.95    11797.47    391.82 o 
 -10  17 -12      242.36      171.59    183.03 o 
  -7  17 -12     1275.97     1103.47    150.48 o 
  -4  17 -12     9438.46    10558.82    376.23 o 
  -1  17 -12     1759.10     1334.40    142.52 o 
 -12  18 -12     2261.06     2208.01    190.44 o 
  -9  18 -12     9747.10    10417.97    362.62 o 
  -6  18 -12     6200.23     6599.33    427.08 o 
 -11  19 -12     3787.82     4254.01    264.38 o 
  -8  19 -12     7838.59     8043.25    488.09 o 
  -1   1 -11    54778.67    63448.27    525.18 o 
  -3   2 -11    67746.23    71257.07    743.65 o 
   0   2 -11    22227.37    25281.78    406.16 o 
  -5   3 -11    31521.05    31183.38    306.97 o 
  -2   3 -11     1004.77      904.84     67.73 o 
   1   3 -11     6286.17     6691.82     96.71 o 
  -7   4 -11    77340.16    74448.97   1005.57 o 
  -4   4 -11   101819.09   104245.36   1733.34 o 
  -1   4 -11    83756.88    86969.09    727.68 o 
   2   4 -11     9221.81     9025.50    125.25 o 
  -9   5 -11     3309.16     3392.52    181.27 o 
  -6   5 -11    35208.23    33462.26    502.26 o 
  -3   5 -11    12646.34    12973.31    200.95 o 
   0   5 -11    18686.69    18318.05    191.06 o 
   3   5 -11    44156.00    40758.77    472.63 o 
 -11   6 -11    15233.09    13434.31    285.43 o 
  -8   6 -11     1138.58     1123.21    185.65 o 
  -5   6 -11     8507.16     8487.27    129.21 o 
  -2   6 -11    72419.33    72121.37    752.52 o 
   1   6 -11    17154.96    16468.08    253.68 o 
   4   6 -11      988.04     1128.68     92.92 o 
 -13   7 -11      957.69      873.74    101.28 o 
 -10   7 -11     3733.51     4072.92    142.78 o 
  -7   7 -11    25138.12    23478.50    276.53 o 
  -4   7 -11    14555.89    15629.35    161.99 o 
  -1   7 -11    10407.45    10480.04    197.06 o 
   2   7 -11      767.58      849.71     56.50 o 
   5   7 -11     8598.63     7774.38    267.37 o 
 -15   8 -11      911.79      888.59    106.91 o 
 -12   8 -11     3908.22     3367.17    146.53 o 
  -9   8 -11     1871.59     2188.00    113.40 o 
  -6   8 -11    27517.05    27415.57    326.81 o 
  -3   8 -11     9054.59     8434.18    135.87 o 
   0   8 -11    33551.14    32660.19    392.48 o 
   3   8 -11      881.83     1076.73     79.75 o 
   6   8 -11     1077.19      985.29     95.38 o 
 -17   9 -11      976.14      973.00    122.17 o 
 -14   9 -11     1023.18     1208.99    111.24 o 
 -11   9 -11    14443.77    14298.65    297.18 o 
  -8   9 -11     7691.63     7592.68    132.35 o 
  -5   9 -11     8952.35     8183.14    133.20 o 
  -2   9 -11    13478.29    13419.34    170.87 o 
   1   9 -11     5532.59     5488.17    117.45 o 
   4   9 -11     5420.92     5012.40    194.29 o 
   7   9 -11     6114.88     5405.37    207.51 o 
 -19  10 -11      212.64      239.13    113.80 o 
 -16  10 -11    11518.94    10840.37    281.31 o 
 -13  10 -11      936.60      860.80     93.57 o 
 -10  10 -11    22101.79    21462.52    389.22 o 
  -7  10 -11     6012.97     6454.92    124.66 o 
  -4  10 -11     4105.12     3930.19    107.22 o 
  -1  10 -11     9974.07     9993.26    152.22 o 
   2  10 -11      974.85      945.23     80.69 o 
   5  10 -11      469.32      491.40     92.46 o 
   8  10 -11      491.98      470.37    112.03 o 
 -18  11 -11      446.52      320.58    106.91 o 
 -15  11 -11     2907.05     2804.82    224.90 o 
 -12  11 -11      694.61      651.94     89.89 o 
  -9  11 -11     1252.21     1206.92     87.67 o 
  -6  11 -11    19300.40    18929.49    252.52 o 
  -3  11 -11     1534.01     1540.41     74.73 o 
   0  11 -11      888.56      978.76     61.74 o 
   3  11 -11      755.41      781.71     98.85 o 
   6  11 -11     5755.90     5711.86    493.06 o 
 -17  12 -11      591.98      430.22    109.48 o 
 -14  12 -11     1038.59     1050.22    113.40 o 
 -11  12 -11     9879.28    10192.45    240.26 o 
  -8  12 -11     3649.42     3315.39    252.44 o 
  -5  12 -11    17804.31    16976.99    353.43 o 
  -2  12 -11     6624.58     6527.22    193.74 o 
   1  12 -11    22899.64    22803.22    356.51 o 
   4  12 -11     1668.09     1756.40    134.01 o 
   7  12 -11     1061.39     1141.41    138.69 o 
 -16  13 -11      804.28      544.98    115.36 o 
 -13  13 -11      926.45     1113.21    109.48 o 
 -10  13 -11    13429.49    13332.85    287.30 o 
  -7  13 -11     1803.75     1557.91     86.65 o 
  -4  13 -11    28856.11    29479.44    952.53 o 
  -1  13 -11     2665.81     2496.45    128.09 o 
   2  13 -11     2233.44     2433.08    289.80 o 
   5  13 -11      267.97      160.65    102.58 o 
 -18  14 -11      298.37       48.92    101.65 o 
 -15  14 -11     7089.24     7168.77    232.52 o 
 -12  14 -11      705.51      605.90     99.46 o 
  -9  14 -11     5858.42     5820.71    177.21 o 
  -6  14 -11     1074.02     1116.66     96.42 o 
  -3  14 -11     1161.32     1189.65     84.21 o 
   0  14 -11     1309.07     1484.61    121.23 o 
   3  14 -11      235.99      296.02    128.83 o 
 -17  15 -11      411.63      344.86    112.82 o 
 -14  15 -11     1012.82     1169.11    167.71 o 
 -11  15 -11     3087.27     3005.21    142.31 o 
  -8  15 -11      873.96      799.73    125.67 o 
  -5  15 -11     2747.70     2905.86    137.92 o 
  -2  15 -11     2775.43     2687.12    142.52 o 
   1  15 -11      624.30      422.68    183.03 o 
 -16  16 -11     1444.41     1320.05    149.03 o 
 -13  16 -11      630.11      633.23    136.05 o 
 -10  16 -11     2270.97     2321.06    172.12 o 
  -7  16 -11      852.22      747.98    128.83 o 
  -4  16 -11      333.43      781.93    172.86 o 
  -1  16 -11      820.79      862.71    118.05 o 
 -15  17 -11      543.22      359.81    140.07 o 
 -12  17 -11      334.18       63.96    111.27 o 
  -9  17 -11     2201.36     2451.38    259.30 o 
  -6  17 -11     1461.24     1586.28    244.04 o 
  -3  17 -11     6850.18     7771.54    335.56 o 
 -14  18 -11     2468.05     2761.73    212.02 o 
 -11  18 -11      330.10      284.43    279.63 o 
  -8  18 -11     3203.79     3081.04    294.89 o 
  -5  18 -11      760.24     1006.68    223.71 o 
 -10  19 -11     1390.24     1748.98    254.21 o 
  -7  19 -11      967.25     1179.54    244.04 o 
   0   1 -10    29730.58    30839.71    210.75 o 
  -2   2 -10   110841.01   116295.84   1346.83 o 
   1   2 -10     3279.08     3363.42    124.71 o 
  -4   3 -10    19214.78    19927.93    238.67 o 
  -1   3 -10   210503.11   208811.34   2018.64 o 
   2   3 -10    54535.71    56149.66    606.54 o 
  -6   4 -10   432706.94   436870.94   5163.61 o 
  -3   4 -10     7964.01     7236.07    139.08 o 
   0   4 -10   104338.57   102862.09   1123.46 o 
   3   4 -10    34450.61    33802.54    332.71 o 
  -8   5 -10    58459.90    57999.01    950.62 o 
  -5   5 -10    13132.67    12857.90    159.15 o 
  -2   5 -10    63445.02    61498.24    691.63 o 
   1   5 -10    26190.02    25208.56    266.36 o 
   4   5 -10     4574.14     4682.67    180.93 o 
 -10   6 -10     5160.33     5031.51    160.17 o 
  -7   6 -10    14468.15    14860.12    277.71 o 
  -4   6 -10    27302.18    26709.52    355.19 o 
  -1   6 -10    18144.02    17616.37    259.19 o 
   2   6 -10    31326.95    29479.72    340.74 o 
   5   6 -10    73218.38    64553.42    940.68 o 
 -12   7 -10    11996.80    11770.77    329.37 o 
  -9   7 -10     4414.83     4148.37    144.73 o 
  -6   7 -10    15358.72    15380.42    205.02 o 
  -3   7 -10     8715.14     8254.02    131.68 o 
   0   7 -10   127309.90   121779.78   1303.61 o 
   3   7 -10     7623.80     7322.57    169.84 o 
   6   7 -10    11008.78    10700.64    263.66 o 
 -14   8 -10     7419.27     7018.09    307.22 o 
 -11   8 -10     8149.92     7652.15    220.76 o 
  -8   8 -10     7374.92     7190.36    144.77 o 
  -5   8 -10   166492.06   162090.03   1652.25 o 
  -2   8 -10    37082.05    37889.35    362.24 o 
   1   8 -10    17314.85    16232.28    236.84 o 
   4   8 -10    24839.92    23607.03    418.00 o 
   7   8 -10      408.46      527.01     90.47 o 
 -16   9 -10     6672.83     6737.43    232.52 o 
 -13   9 -10     6672.13     6277.58    204.81 o 
 -10   9 -10    46516.15    44825.92    682.74 o 
  -7   9 -10    28824.32    27466.61    358.79 o 
  -4   9 -10     6622.14     6454.23    115.03 o 
  -1   9 -10    11840.84    11823.51    160.00 o 
   2   9 -10     3531.87     3352.66    151.17 o 
   5   9 -10     2137.86     1917.35    123.98 o 
   8   9 -10     2975.05     2721.36    165.05 o 
 -18  10 -10     1069.00     1116.66    128.89 o 
 -15  10 -10    33558.50    32546.12    572.74 o 
 -12  10 -10    26820.22    26607.96    666.98 o 
  -9  10 -10     8230.73     8076.96    207.87 o 
  -6  10 -10    48094.61    48640.27    620.73 o 
  -3  10 -10     2544.45     2467.17     72.02 o 
   0  10 -10     7998.12     6930.10    144.18 o 
   3  10 -10     3631.28     3684.41    248.45 o 
   6  10 -10    17247.24    16542.30    374.90 o 
   9  10 -10     1192.66     1006.94    134.22 o 
 -17  11 -10    12507.90    12132.29    318.83 o 
 -14  11 -10     1812.78     1815.67    123.01 o 
 -11  11 -10    19510.78    18946.03    367.50 o 
  -8  11 -10    11383.27    10566.86    199.77 o 
  -5  11 -10     8337.20     8248.41    150.10 o 
  -2  11 -10     7928.73     7828.12    163.71 o 
   1  11 -10    34062.39    31920.27    455.92 o 
   4  11 -10     3426.42     3210.18    161.54 o 
   7  11 -10     4161.74     4033.65    193.56 o 
 -19  12 -10      428.71      690.56    170.38 o 
 -16  12 -10     4843.92     4465.84    201.33 o 
 -13  12 -10     2096.12     2186.32    130.52 o 
 -10  12 -10    15939.78    15599.32    316.58 o 
  -7  12 -10     7013.36     7320.94    170.33 o 
  -4  12 -10    61911.13    60510.81    660.81 o 
  -1  12 -10     3121.24     3178.83    147.67 o 
   2  12 -10    14321.55    13862.87    264.93 o 
   5  12 -10     4609.62     4809.28    325.86 o 
 -18  13 -10     1370.18     1267.07    136.41 o 
 -15  13 -10     2881.54     2689.42    159.98 o 
 -12  13 -10     2987.90     2946.65    212.79 o 
  -9  13 -10    22713.54    22785.53    356.33 o 
  -6  13 -10    17623.31    18164.25    273.35 o 
  -3  13 -10     9249.16     8346.55    192.20 o 
   0  13 -10    20465.71    20036.16    394.75 o 
   3  13 -10     1425.04     1170.25    123.89 o 
   6  13 -10     1676.60     1845.48    155.12 o 
 -17  14 -10      613.62      463.74    117.12 o 
 -14  14 -10    21758.71    20943.95    418.35 o 
 -11  14 -10    16770.04    17065.21    347.48 o 
  -8  14 -10    10115.25    10299.46    251.45 o 
  -5  14 -10    25287.32    25096.27    428.57 o 
  -2  14 -10     4094.61     4269.37    175.51 o 
   1  14 -10     2243.87     2160.86    139.92 o 
   4  14 -10      598.44      506.08    138.97 o 
 -16  15 -10     6232.23     6798.49    242.61 o 
 -13  15 -10     2893.94     2985.99    162.15 o 
 -10  15 -10     6543.37     7255.23    305.05 o 
  -7  15 -10     3332.19     3435.61    147.29 o 
  -4  15 -10      840.63      810.91     86.59 o 
  -1  15 -10     2678.63     2535.70    147.29 o 
   2  15 -10     8320.97     8462.60    332.90 o 
 -15  16 -10     4866.55     5209.19    284.72 o 
 -12  16 -10     1945.23     1708.70    165.37 o 
  -9  16 -10     1570.10     1464.29    150.99 o 
  -6  16 -10     1623.32     1915.44    120.97 o 
  -3  16 -10    13428.79    14230.85    328.34 o 
   0  16 -10     1604.27     1663.19    141.76 o 
 -14  17 -10     1250.47     1286.46    176.05 o 
 -11  17 -10     1044.86     1168.37    284.72 o 
  -8  17 -10     8393.06     8779.30    457.58 o 
  -5  17 -10     4751.50     4682.63    236.95 o 
  -2  17 -10     2947.07     2893.82    240.66 o 
 -13  18 -10     6647.25     7198.55    305.52 o 
 -10  18 -10     4268.88     4831.38    493.17 o 
  -7  18 -10     1642.98     1128.70    233.87 o 
  -4  18 -10     6093.43     7424.99    305.01 o 
 -12  19 -10      642.03      621.54    150.99 o 
  -9  19 -10     7317.89     8490.67    477.92 o 
  -6  19 -10      448.55      498.25    213.54 o 
   0   0  -9    43680.93    51225.50    927.20 o 
   1   1  -9    10011.08    11919.88    148.19 o 
  -1   2  -9    58601.99    60278.32    453.40 o 
   2   2  -9   121749.24   122848.19   1227.93 o 
  -3   3  -9    35152.96    36927.98    393.13 o 
   0   3  -9     4878.25     5419.70    134.11 o 
   3   3  -9   123401.80   122156.07   1788.31 o 
  -5   4  -9   104201.59   104774.00   1232.64 o 
  -2   4  -9    82019.19    78973.16    779.53 o 
   1   4  -9    33908.63    33943.49    403.88 o 
   4   4  -9    18254.20    17952.50    322.56 o 
  -7   5  -9   150079.11   145823.28   1956.53 o 
  -4   5  -9    73726.30    78338.16    936.48 o 
  -1   5  -9    64918.97    65147.35    789.96 o 
   2   5  -9    27920.70    27257.19    301.80 o 
   5   5  -9     8642.73     7818.33    183.69 o 
  -9   6  -9    27672.74    26859.72    424.29 o 
  -6   6  -9    13391.39    14326.79    236.87 o 
  -3   6  -9    23021.79    21709.94    257.41 o 
   0   6  -9    55923.36    51819.26    544.30 o 
   3   6  -9     8191.91     7819.74    242.17 o 
   6   6  -9    35770.31    33139.49    649.62 o 
 -11   7  -9     5336.61     5482.93    169.44 o 
  -8   7  -9     4375.22     4420.29    127.11 o 
  -5   7  -9    50770.28    51070.88    561.56 o 
  -2   7  -9    13933.35    13496.45    212.71 o 
   1   7  -9    69953.76    70332.48    674.62 o 
   4   7  -9    36657.31    32839.87    498.39 o 
   7   7  -9     1547.00     1434.17    108.83 o 
 -13   8  -9    11279.35    10843.88    269.93 o 
 -10   8  -9     9388.77     8847.49    218.96 o 
  -7   8  -9    20146.44    19865.64    240.95 o 
  -4   8  -9    40650.71    40709.19    378.44 o 
  -1   8  -9    69124.98    65190.32    632.88 o 
   2   8  -9     3843.81     3409.39    109.03 o 
   5   8  -9     8679.61     8064.01    233.51 o 
   8   8  -9     1028.53     1140.07    141.12 o 
 -15   9  -9    14440.89    13836.78    585.39 o 
 -12   9  -9    11772.76    10895.94    273.67 o 
  -9   9  -9    15916.00    16201.19    250.34 o 
  -6   9  -9    72026.26    71738.24    804.35 o 
  -3   9  -9    27882.83    26952.11    254.77 o 
   0   9  -9     2317.02     2316.71    117.78 o 
   3   9  -9     3127.62     2902.29    209.90 o 
   6   9  -9      668.23      517.18    105.12 o 
   9   9  -9     1159.69     1103.33    134.77 o 
 -17  10  -9    11665.74    11292.56    314.36 o 
 -14  10  -9     7359.53     6891.29    212.62 o 
 -11  10  -9    41322.73    40707.16    620.21 o 
  -8  10  -9     6642.14     6797.31    140.05 o 
  -5  10  -9    16600.13    16708.19    229.55 o 
  -2  10  -9     3081.06     2850.46     67.86 o 
   1  10  -9     8114.52     7498.85    172.41 o 
   4  10  -9     2594.50     2377.54    157.74 o 
   7  10  -9    10993.53    11317.87    300.27 o 
 -19  11  -9      571.32      629.28    144.08 o 
 -16  11  -9    18803.59    18025.26    391.18 o 
 -13  11  -9     3855.94     4035.64    166.27 o 
 -10  11  -9     8901.48     8438.50    180.96 o 
  -7  11  -9    13707.30    13925.64    250.98 o 
  -4  11  -9     5494.48     5491.00    111.76 o 
  -1  11  -9     5950.93     5847.21    117.78 o 
   2  11  -9    23582.91    23470.91    516.02 o 
   5  11  -9     6988.06     6882.04    232.25 o 
   8  11  -9      493.62      581.21    121.48 o 
 -18  12  -9     1381.38     1524.58    142.52 o 
 -15  12  -9     1691.84     1556.78    121.23 o 
 -12  12  -9     2467.38     2368.76    167.89 o 
  -9  12  -9    12974.30    12278.77    300.88 o 
  -6  12  -9    14540.98    14671.06    221.97 o 
  -3  12  -9    24181.71    24303.77    441.43 o 
   0  12  -9    22334.54    21440.16    403.62 o 
   3  12  -9     2843.02     2822.65    154.09 o 
   6  12  -9     4267.80     4191.61    278.54 o 
 -17  13  -9     1760.92     1509.84    138.35 o 
 -14  13  -9     4657.83     5046.54    185.84 o 
 -11  13  -9    11955.72    11703.32    271.45 o 
  -8  13  -9     8778.60     8555.58    185.76 o 
  -5  13  -9    58623.92    59007.46    740.78 o 
  -2  13  -9     4649.58     4489.17    142.37 o 
   1  13  -9     7948.64     7696.73    198.85 o 
   4  13  -9      787.71      848.84    120.17 o 
 -16  14  -9     3858.99     3872.79    189.57 o 
 -13  14  -9     4122.26     4071.61    173.91 o 
 -10  14  -9    22342.50    22405.29    405.78 o 
  -7  14  -9     5486.09     5922.12    182.79 o 
  -4  14  -9     4475.25     4773.35    137.65 o 
  -1  14  -9     9760.59     9559.90    243.71 o 
   2  14  -9     1942.93     2066.97    178.04 o 
 -18  15  -9      833.80      762.70    184.53 o 
 -15  15  -9    14066.30    14369.10    340.40 o 
 -12  15  -9     1144.19     1127.01    106.15 o 
  -9  15  -9     4776.44     5237.09    233.60 o 
  -6  15  -9     1467.91     1701.70    108.31 o 
  -3  15  -9     2118.41     2252.09    124.62 o 
   0  15  -9     2667.51     2962.04    159.98 o 
   3  15  -9     3957.76     3807.68    238.96 o 
 -17  16  -9      816.68      737.97    120.65 o 
 -14  16  -9     1072.57      899.94    143.80 o 
 -11  16  -9     2207.60     2283.38    172.56 o 
  -8  16  -9     1524.20     1454.91    113.72 o 
  -5  16  -9     1275.15     1319.47    218.62 o 
  -2  16  -9     4495.45     4463.40    191.35 o 
   1  16  -9     4768.16     5245.76    275.08 o 
 -16  17  -9     2054.88     2104.38    203.37 o 
 -13  17  -9     2113.67     2358.70    183.24 o 
 -10  17  -9     1751.92     1629.32    172.56 o 
  -7  17  -9     3421.24     3418.28    204.07 o 
  -4  17  -9     9448.93     9957.67    355.90 o 
  -1  17  -9      965.64      999.55    198.21 o 
 -15  18  -9     1824.66     1824.76    194.14 o 
 -12  18  -9     1351.23      879.90    279.63 o 
  -9  18  -9    14823.81    16340.72    650.78 o 
  -6  18  -9     1410.24     1499.16    160.70 o 
  -3  18  -9     5127.54     5680.30    268.99 o 
 -11  19  -9      580.26      638.13    143.80 o 
  -8  19  -9     2580.44     2826.83    305.05 o 
  -1   1  -8    27988.83    30424.30    302.98 o 
  -3   2  -8    40700.33    41881.64    403.97 o 
   0   2  -8    10018.27    11069.53    139.38 o 
  -5   3  -8   208775.61   216378.83   2696.25 o 
  -2   3  -8   100233.52   105843.30    810.17 o 
   1   3  -8    28199.00    31759.61    241.85 o 
  -7   4  -8    72070.77    70790.60    847.00 o 
  -4   4  -8    45450.16    46533.45    482.75 o 
  -1   4  -8    73393.62    76829.95    573.45 o 
   2   4  -8    68073.28    71528.67    712.00 o 
  -9   5  -8    16514.81    15626.17    343.38 o 
  -6   5  -8    45237.11    49184.06    782.58 o 
  -3   5  -8    12317.52    12366.77    153.86 o 
   0   5  -8    33414.72    32081.24    324.35 o 
   3   5  -8    41144.57    40508.98    764.04 o 
 -11   6  -8     5574.56     5119.40    259.95 o 
  -8   6  -8     1725.28     2064.95     68.32 o 
  -5   6  -8    40962.41    40400.86    454.99 o 
  -2   6  -8    52309.33    50544.19    429.74 o 
   1   6  -8    14040.19    12330.00    200.26 o 
   4   6  -8    23616.63    21900.90    357.25 o 
 -13   7  -8     3148.92     2936.62    255.96 o 
 -10   7  -8    20104.46    20211.29    326.56 o 
  -7   7  -8    14487.14    13424.44    244.43 o 
  -4   7  -8    27197.60    26770.92    295.25 o 
  -1   7  -8    58363.64    56361.60    498.68 o 
   2   7  -8     4533.72     4372.58    118.80 o 
   5   7  -8    28530.24    26353.18    559.26 o 
 -15   8  -8     2623.39     2698.69    130.52 o 
 -12   8  -8     2847.21     2798.27    129.16 o 
  -9   8  -8     4903.26     4761.36    115.36 o 
  -6   8  -8    18075.51    16570.38    207.54 o 
  -3   8  -8     5988.90     5831.89     75.47 o 
   0   8  -8    22908.53    21772.30    266.58 o 
   3   8  -8     4847.38     4710.12    153.22 o 
   6   8  -8     1297.83     1039.20    105.35 o 
 -17   9  -8     1959.06     2144.05    191.39 o 
 -14   9  -8    11230.76     9913.51    255.49 o 
 -11   9  -8    21307.44    20265.19    354.07 o 
  -8   9  -8     5614.66     5789.80    132.80 o 
  -5   9  -8    59943.86    60412.96    675.54 o 
  -2   9  -8     6280.83     6440.44     86.24 o 
   1   9  -8     5807.57     5269.54    133.97 o 
   4   9  -8    17255.20    15978.86    321.93 o 
   7   9  -8     1975.36     1905.78    134.01 o 
 -19  10  -8     1838.10     1662.91    154.50 o 
 -16  10  -8     8247.15     8052.25    325.68 o 
 -13  10  -8     2539.82     2570.48    132.45 o 
 -10  10  -8     9955.19    10670.52    235.39 o 
  -7  10  -8     5632.79     5749.86    187.65 o 
  -4  10  -8    50553.02    49658.36    445.05 o 
  -1  10  -8     7198.20     6700.95    119.74 o 
   2  10  -8     2991.45     3192.51    122.58 o 
   5  10  -8     2389.35     1828.40    124.86 o 
   8  10  -8     1017.01     1008.03    122.17 o 
 -18  11  -8      472.48      435.25    108.31 o 
 -15  11  -8     2174.58     2255.67    146.61 o 
 -12  11  -8     5225.52     4667.75    172.14 o 
  -9  11  -8     8140.00     8578.49    171.74 o 
  -6  11  -8    14244.61    14210.04    218.07 o 
  -3  11  -8     5088.21     5360.23     97.80 o 
   0  11  -8     4328.56     3945.95    122.16 o 
   3  11  -8     5012.21     4723.23    169.44 o 
   6  11  -8     5375.81     5338.24    200.70 o 
 -17  12  -8     5194.22     5441.48    232.16 o 
 -14  12  -8    14717.69    14024.90    370.88 o 
 -11  12  -8     8204.05     8337.09    236.30 o 
  -8  12  -8     3302.24     3175.15    104.87 o 
  -5  12  -8     8491.11     8406.33    150.86 o 
  -2  12  -8     5117.46     5012.95    133.13 o 
   1  12  -8     7159.03     7387.98    168.47 o 
   4  12  -8      790.28      676.07    108.31 o 
   7  12  -8      267.23      309.50    113.24 o 
 -19  13  -8     1564.55     1688.01    152.41 o 
 -16  13  -8     1959.02     1697.26    136.90 o 
 -13  13  -8     4767.61     4434.30    175.93 o 
 -10  13  -8     8634.10     8865.43    188.73 o 
  -7  13  -8     4077.54     4111.85    155.58 o 
  -4  13  -8    28212.31    28479.12    402.15 o 
  -1  13  -8     3063.11     3338.15    152.00 o 
   2  13  -8      720.08      619.03    101.28 o 
   5  13  -8     1077.61      994.60    136.16 o 
 -18  14  -8      615.70      623.97    121.48 o 
 -15  14  -8     6672.30     6949.37    228.52 o 
 -12  14  -8     2037.67     2170.69    122.39 o 
  -9  14  -8     2544.96     2861.83    227.49 o 
  -6  14  -8     1369.09     1457.01    133.53 o 
  -3  14  -8     4128.45     4546.12    137.91 o 
   0  14  -8     5969.84     5548.18    188.91 o 
   3  14  -8      658.76      513.30    107.27 o 
 -17  15  -8      658.97      549.69    117.12 o 
 -14  15  -8     5829.05     6377.21    311.95 o 
 -11  15  -8     1563.03     1544.56    150.99 o 
  -8  15  -8     2273.04     2259.51    136.12 o 
  -5  15  -8     3310.36     3310.63    143.60 o 
  -2  15  -8     3251.34     3363.63    159.98 o 
   1  15  -8     2969.96     2693.76    195.29 o 
 -16  16  -8     1485.83     1785.40    142.31 o 
 -13  16  -8     2199.77     2236.24    176.05 o 
 -10  16  -8     1873.27     1919.00    161.66 o 
  -7  16  -8     1620.05     1899.54    120.97 o 
  -4  16  -8     1881.39     1994.65    160.20 o 
  -1  16  -8      897.95      724.14    112.82 o 
 -15  17  -8     1394.15     1435.56    172.56 o 
 -12  17  -8     1957.85     2102.56    172.56 o 
  -9  17  -8     5563.81     6538.80    574.52 o 
  -6  17  -8     1496.28     1526.83    153.46 o 
  -3  17  -8     5208.06     5972.48    466.52 o 
   0  17  -8      465.93      361.78    136.05 o 
 -14  18  -8      206.26      200.62    132.87 o 
 -11  18  -8      819.29      741.87    183.03 o 
  -8  18  -8     2757.24     2643.80    274.55 o 
  -5  18  -8      950.26     1124.05    143.27 o 
 -13  19  -8     1671.42     2097.95    330.48 o 
 -10  19  -8      776.16      986.34    223.71 o 
  -7  19  -8     2046.74     2186.22    284.72 o 
   0   1  -7    15569.16    15700.58    408.15 o 
  -2   2  -7    95265.53    96139.42    784.33 o 
   1   2  -7    42370.85    38194.57    202.36 o 
  -4   3  -7   295148.25   295425.09   2840.45 o 
  -1   3  -7    45138.21    46432.77    468.26 o 
   2   3  -7    24449.12    24348.08    368.58 o 
  -6   4  -7   235702.47   239406.38   2933.03 o 
  -3   4  -7    48702.21    50368.51    488.50 o 
   0   4  -7    14661.15    16771.10    145.03 o 
   3   4  -7    26090.89    23402.46    422.11 o 
  -8   5  -7    16618.71    17570.40    279.55 o 
  -5   5  -7    13723.60    14671.14    219.16 o 
  -2   5  -7   148740.22   142941.86   1176.74 o 
   4   5  -7    59680.05    55313.03    721.77 o 
 -10   6  -7     5221.89     4796.33    209.27 o 
  -7   6  -7    37354.86    34928.73    463.72 o 
  -4   6  -7    12052.31    13070.62    202.54 o 
  -1   6  -7   109311.79   110289.92    870.92 o 
   2   6  -7   117997.75   112616.77   1344.40 o 
   5   6  -7    50798.83    49691.80    743.06 o 
 -12   7  -7    33127.04    29259.75    496.68 o 
  -9   7  -7     3225.72     2858.64     83.57 o 
  -6   7  -7    70666.82    72206.98   1039.29 o 
  -3   7  -7   198670.88   195132.81   1654.12 o 
   0   7  -7   112436.50   107236.95   1061.86 o 
   3   7  -7    24825.95    22066.55    371.72 o 
   6   7  -7     9193.81     8974.26    218.81 o 
 -14   8  -7     6152.02     5673.21    185.13 o 
 -11   8  -7    22781.52    22252.85    373.55 o 
  -8   8  -7    58849.27    55092.37    782.67 o 
  -5   8  -7    55835.74    55774.96    600.00 o 
  -2   8  -7    14245.80    14058.92    156.42 o 
   1   8  -7      584.58      645.72     61.59 o 
   4   8  -7    82929.35    77099.42   1083.29 o 
   7   8  -7     1190.15     1403.05    138.96 o 
 -16   9  -7     5434.57     5525.53    201.33 o 
 -13   9  -7    33506.30    31208.84    506.26 o 
 -10   9  -7    12930.51    13202.74    313.01 o 
  -7   9  -7    16384.56    15899.92    212.68 o 
  -4   9  -7     2633.26     2548.98     79.32 o 
  -1   9  -7     9365.33     7896.12    118.24 o 
   2   9  -7     1539.32     1514.86     87.20 o 
   5   9  -7    19077.37    17892.55    349.66 o 
   8   9  -7    10927.47    10509.06    288.48 o 
 -18  10  -7     9366.06     9048.50    275.43 o 
 -15  10  -7    19597.29    18401.36    389.04 o 
 -12  10  -7    22592.62    21913.50    392.99 o 
  -9  10  -7     1955.89     2174.85     96.96 o 
  -6  10  -7   105278.98   105156.70   1051.18 o 
  -3  10  -7    14646.22    14346.69    193.88 o 
   0  10  -7    42876.00    40863.68    502.85 o 
   3  10  -7    31314.21    29743.04    492.26 o 
   6  10  -7     8349.51     8101.93    241.77 o 
   9  10  -7     3862.53     3789.33    197.23 o 
 -17  11  -7    11093.41    10746.92    301.21 o 
 -14  11  -7      489.85      663.27     91.85 o 
 -11  11  -7    40496.54    39759.41    510.29 o 
  -8  11  -7     4300.35     4546.98    115.62 o 
  -5  11  -7    25063.44    25327.75    293.19 o 
  -2  11  -7    48581.71    45663.71    463.71 o 
   1  11  -7    11447.93    11455.43    229.63 o 
   4  11  -7     7603.42     7638.38    224.09 o 
   7  11  -7     1933.63     1835.22    151.74 o 
 -19  12  -7       77.94      132.19    104.77 o 
 -16  12  -7    12311.14    12141.73    312.96 o 
 -13  12  -7     2381.32     2819.26    140.12 o 
 -10  12  -7    19459.38    19350.56    300.83 o 
  -7  12  -7    48480.93    48669.10    580.36 o 
  -4  12  -7    38699.33    39521.17    451.33 o 
  -1  12  -7     5418.97     5189.95    140.50 o 
   2  12  -7     8009.98     8105.87    227.95 o 
   5  12  -7     2370.98     1959.64    150.39 o 
 -18  13  -7     3567.30     3358.10    183.69 o 
 -15  13  -7     2545.28     2466.01    148.65 o 
 -12  13  -7    41946.99    40135.18    635.66 o 
  -9  13  -7    10119.91     9891.28    478.47 o 
  -6  13  -7    21700.48    20971.79    321.26 o 
  -3  13  -7    12099.58    12177.63    208.91 o 
   0  13  -7    19230.05    17884.52    315.88 o 
   3  13  -7      235.83      136.04     86.59 o 
   6  13  -7     4955.91     5202.99    233.85 o 
 -17  14  -7     8959.05     8349.21    267.93 o 
 -14  14  -7    14558.34    15092.17    354.20 o 
 -11  14  -7    12163.52    12400.29    250.98 o 
  -8  14  -7     4008.22     3972.12    250.77 o 
  -5  14  -7    13229.04    12590.09    235.88 o 
  -2  14  -7     1990.70     1724.56    130.39 o 
   1  14  -7     6019.97     5696.16    338.37 o 
   4  14  -7     5493.46     5721.86    297.90 o 
 -16  15  -7     4557.77     4520.68    199.43 o 
 -13  15  -7     1753.42     1784.53    149.80 o 
 -10  15  -7     7842.43     8041.73    214.37 o 
  -7  15  -7     1350.92     1469.86    106.91 o 
  -4  15  -7     3084.34     3190.38    175.55 o 
  -1  15  -7    15308.59    15126.34    343.50 o 
   2  15  -7     6852.04     7001.65    311.23 o 
 -15  16  -7     9962.72    10406.36    355.86 o 
 -12  16  -7     1133.26     1230.72    150.99 o 
  -9  16  -7     6010.39     6351.26    204.95 o 
  -6  16  -7    22054.35    22157.47    506.56 o 
  -3  16  -7     6771.12     6061.94    223.26 o 
   0  16  -7     5725.29     6696.36    410.94 o 
 -17  17  -7     1233.54     1484.56    179.75 o 
 -14  17  -7     1242.84     1280.95    238.96 o 
 -11  17  -7    10960.91    11093.43    359.51 o 
  -8  17  -7    13582.08    13717.44    316.32 o 
  -5  17  -7     8500.52     8577.21    305.01 o 
  -2  17  -7     1354.37     1207.02    152.68 o 
 -13  18  -7     3805.44     4213.68    247.98 o 
 -10  18  -7     6512.99     6366.38    283.94 o 
  -7  18  -7     1091.84      807.49    143.27 o 
  -4  18  -7     6838.58     7709.29    308.93 o 
 -12  19  -7      392.31      160.22    132.87 o 
  -9  19  -7     5806.32     6060.40    406.74 o 
  -6  19  -7      206.47      283.87    128.83 o 
   0   0  -6   111342.09   123738.19   3776.38 o 
   1   1  -6    53725.48    62801.56    483.54 o 
  -1   2  -6   113046.66   115878.41   1162.80 o 
   2   2  -6   121189.82   120041.91   1149.46 o 
  -3   3  -6    40572.86    41095.75    421.45 o 
   0   3  -6     7632.67     7863.21    212.35 o 
   3   3  -6    26514.54    28521.88    418.42 o 
  -5   4  -6    29803.04    31703.45    434.96 o 
  -2   4  -6     1416.41     1940.58     56.88 o 
   1   4  -6    70317.77    67566.88    717.50 o 
   4   4  -6    17736.68    17545.08    304.83 o 
  -7   5  -6       71.62       43.85     56.19 o 
  -4   5  -6    61919.66    61745.20    808.62 o 
  -1   5  -6    10766.76    11249.00    217.75 o 
   2   5  -6      882.87     1327.93    140.90 o 
   5   5  -6     1391.45     1062.77     87.67 o 
  -9   6  -6    17594.09    16556.71    279.55 o 
  -6   6  -6     5180.44     5425.57     99.63 o 
  -3   6  -6     7960.77     7863.80    155.37 o 
   0   6  -6    16817.44    15355.03    170.43 o 
   3   6  -6    16033.04    13376.78    284.94 o 
   6   6  -6     1879.98     1889.63    110.65 o 
 -11   7  -6     1911.11     1921.36    105.35 o 
  -8   7  -6    17945.81    16289.31    293.42 o 
  -5   7  -6     4700.59     4116.35     90.05 o 
  -2   7  -6    87778.52    89865.82    856.46 o 
   1   7  -6     7257.88     7877.81    184.93 o 
   4   7  -6     7685.69     7542.11    180.74 o 
   7   7  -6     6300.06     5594.81    259.36 o 
 -13   8  -6     6331.51     6077.10    281.28 o 
 -10   8  -6      246.93      220.04     56.66 o 
  -7   8  -6     9210.38     9491.88    126.42 o 
  -4   8  -6     8524.43     9227.95    129.68 o 
  -1   8  -6     2769.59     2509.51     75.77 o 
   2   8  -6    11860.20    11229.09    200.41 o 
   5   8  -6     7848.33     7182.97    212.30 o 
   8   8  -6       16.01       10.17     81.77 o 
 -15   9  -6      172.22      102.45     80.09 o 
 -12   9  -6    13533.59    12396.34    289.46 o 
  -9   9  -6     2738.49     2721.37    120.97 o 
  -6   9  -6     1807.48     1817.50     63.34 o 
  -3   9  -6    46406.15    46941.85    493.11 o 
   0   9  -6      115.31      130.19     40.82 o 
   3   9  -6      264.47      272.09     83.31 o 
   6   9  -6       34.59        0.00     73.23 o 
   9   9  -6     5098.04     4863.50    212.30 o 
 -17  10  -6      523.08      281.02    154.92 o 
 -14  10  -6      829.64      792.34     93.93 o 
 -11  10  -6      218.46      374.72     75.87 o 
  -8  10  -6    13672.27    14030.44    237.17 o 
  -5  10  -6      207.62      531.22     33.22 o 
  -2  10  -6     4501.65     4190.74     81.11 o 
   1  10  -6     3684.61     3273.91    113.51 o 
   4  10  -6    17012.29    14776.76    320.25 o 
   7  10  -6      466.88      471.02    107.08 o 
 -19  11  -6      179.62      169.47    105.67 o 
 -16  11  -6      133.20      151.90     91.50 o 
 -13  11  -6     7866.20     7475.56    256.86 o 
 -10  11  -6     1267.26     1329.51     77.18 o 
  -7  11  -6    30085.95    29484.25    358.46 o 
  -4  11  -6    14593.17    13501.82    180.90 o 
  -1  11  -6    24742.24    23048.67    303.81 o 
   2  11  -6      464.20      472.35     68.50 o 
   5  11  -6      685.92      517.84    104.37 o 
   8  11  -6      740.95      593.80    126.55 o 
 -18  12  -6       39.89       22.78     95.77 o 
 -15  12  -6      663.22      574.72    101.65 o 
 -12  12  -6    16312.96    15813.62    277.41 o 
  -9  12  -6     4035.64     4142.58    120.20 o 
  -6  12  -6    15725.64    15983.73    223.70 o 
  -3  12  -6     1858.68     1927.73     89.51 o 
   0  12  -6     1323.27     1192.84     80.69 o 
   3  12  -6      781.69      649.48    102.75 o 
   6  12  -6       16.91       10.17     89.16 o 
 -17  13  -6     7819.18     7480.94    246.17 o 
 -14  13  -6      792.39      762.30    103.60 o 
 -11  13  -6     5979.99     5714.87    214.34 o 
  -8  13  -6     1176.85     1158.90    104.21 o 
  -5  13  -6      737.08      808.82     66.95 o 
  -2  13  -6     4292.84     4411.34    127.97 o 
   1  13  -6      489.24      620.87     79.07 o 
   4  13  -6     1385.88     1196.66    126.09 o 
 -19  14  -6      334.66      362.50    118.72 o 
 -16  14  -6     1059.10      881.33    117.12 o 
 -13  14  -6     1692.31     1766.15    147.85 o 
 -10  14  -6      235.22       87.70     58.61 o 
  -7  14  -6     9453.39     9671.14    224.69 o 
  -4  14  -6      481.64      645.66     72.07 o 
  -1  14  -6      946.40      886.12    101.00 o 
   2  14  -6       62.10       77.03     86.49 o 
   5  14  -6     4978.87     5075.37    232.52 o 
 -18  15  -6      846.75      595.40    123.01 o 
 -15  15  -6      148.74      323.77     93.57 o 
 -12  15  -6     2394.98     2610.38    186.53 o 
  -9  15  -6       97.17       92.24     70.14 o 
  -6  15  -6      645.85      632.66     83.23 o 
  -3  15  -6      611.99      640.63     99.46 o 
   0  15  -6     6735.74     7007.86    342.31 o 
   3  15  -6      695.73      740.19    188.12 o 
 -17  16  -6      546.81      220.57    106.91 o 
 -14  16  -6      110.83      152.53    142.36 o 
 -11  16  -6     1193.09     1116.72    105.35 o 
  -8  16  -6      332.83      169.08     79.70 o 
  -5  16  -6     4527.35     4302.32    219.21 o 
  -2  16  -6      476.41      354.30     92.46 o 
   1  16  -6       98.24      133.32    128.83 o 
 -16  17  -6     3484.12     3974.19    335.56 o 
 -13  17  -6      823.93      681.63    140.07 o 
 -10  17  -6     4215.79     4626.26    181.24 o 
  -7  17  -6     1321.70     1149.04    138.97 o 
  -4  17  -6      201.80      107.72     87.70 o 
  -1  17  -6      379.72      338.20    110.55 o 
 -15  18  -6      407.64      321.48    152.53 o 
 -12  18  -6     1592.00     1634.09    164.91 o 
  -9  18  -6      440.38      550.36    127.04 o 
  -6  18  -6       13.61       27.00     99.69 o 
  -3  18  -6      147.55      104.52     97.14 o 
 -14  19  -6       85.50      129.87    125.67 o 
 -11  19  -6     1320.95     1301.56    244.04 o 
  -8  19  -6      294.48      276.40    117.17 o 
  -5  19  -6      387.06      353.15    132.87 o 
  -1   1  -5    22504.28    23368.71    338.26 o 
  -3   2  -5   725317.94   740969.94   8832.82 o 
   0   2  -5    11683.80     9332.73    109.61 o 
  -5   3  -5    76067.09    74296.80   1216.97 o 
  -2   3  -5    28292.94    28585.84    406.24 o 
   1   3  -5    25679.82    27296.75    379.17 o 
  -7   4  -5     2650.39     4209.05    165.54 o 
  -4   4  -5    35912.28    36977.65    571.89 o 
  -1   4  -5    51030.86    52057.13    350.71 o 
   2   4  -5    23210.89    22524.70    295.45 o 
  -9   5  -5    28248.62    26951.71    596.27 o 
  -6   5  -5    57682.96    59053.71    806.06 o 
  -3   5  -5    95102.73   101318.33   1138.35 o 
   0   5  -5    57359.57    59011.79    664.56 o 
   3   5  -5   209776.05   198453.80   2543.43 o 
 -11   6  -5    22196.12    21303.39    367.30 o 
  -8   6  -5    21014.88    20232.67    363.70 o 
  -5   6  -5    61181.02    65559.34    878.88 o 
  -2   6  -5   260305.28   262610.78   2527.86 o 
   1   6  -5    34886.24    34538.39    385.17 o 
   4   6  -5    42240.32    40605.80    651.18 o 
 -13   7  -5     6486.05     6284.31    189.01 o 
 -10   7  -5    13663.01    12280.15    261.92 o 
  -7   7  -5   156936.45   149868.02   3311.14 o 
  -4   7  -5    63236.48    64083.31    545.01 o 
  -1   7  -5    31059.52    30405.05    339.45 o 
   2   7  -5    34833.90    32095.76    403.70 o 
   5   7  -5    20355.40    18503.80    361.16 o 
 -15   8  -5      513.50      382.91     96.99 o 
 -12   8  -5    44428.84    41494.35    650.26 o 
  -9   8  -5    29111.30    28718.67    502.77 o 
  -6   8  -5    12254.43    10812.42    151.74 o 
  -3   8  -5    89266.21    87013.42    870.97 o 
   0   8  -5     1250.66     1382.34     56.17 o 
   3   8  -5    35009.84    31410.02    521.90 o 
   6   8  -5     5481.42     5158.07    275.00 o 
 -17   9  -5    22826.96    21824.80    443.40 o 
 -14   9  -5    28481.47    27332.02    506.26 o 
 -11   9  -5     2862.67     2840.20    121.23 o 
  -8   9  -5    33883.10    34640.99    457.29 o 
  -5   9  -5     5060.94     5027.69     90.42 o 
  -2   9  -5    10678.95     9574.93    162.04 o 
   1   9  -5     6567.24     6414.57    153.16 o 
   4   9  -5    66603.26    62724.39    921.11 o 
   7   9  -5     5958.28     5521.63    198.91 o 
 -19  10  -5     6354.25     5944.45    234.68 o 
 -16  10  -5      842.13      934.05    111.24 o 
 -13  10  -5    13777.62    12526.22    295.11 o 
 -10  10  -5     4022.35     3985.85    142.78 o 
  -7  10  -5    19945.84    18969.23    375.72 o 
  -4  10  -5     5604.69     5222.09     93.37 o 
  -1  10  -5   110400.98   105755.05   1272.99 o 
   2  10  -5     3297.09     3457.78    125.18 o 
   5  10  -5    18533.92    17709.34    376.57 o 
   8  10  -5     4658.20     4398.05    195.29 o 
 -18  11  -5     3888.36     3840.74    353.01 o 
 -15  11  -5     2240.08     2393.77    205.13 o 
 -12  11  -5    19631.36    19934.35    369.77 o 
  -9  11  -5     1857.75     2198.77     99.75 o 
  -6  11  -5    91092.19    91174.73    954.81 o 
  -3  11  -5    19426.07    18690.00    230.49 o 
   0  11  -5    21444.82    21055.11    327.45 o 
   3  11  -5    31440.16    28926.26    609.48 o 
   6  11  -5      746.22      770.69    148.10 o 
 -17  12  -5     7086.38     6821.93    238.70 o 
 -14  12  -5     2241.35     2105.46    165.24 o 
 -11  12  -5    64085.80    64706.97    803.00 o 
  -8  12  -5    19661.97    20403.48    304.47 o 
  -5  12  -5    20059.90    21037.76    275.35 o 
  -2  12  -5    27714.88    27614.38    354.97 o 
   1  12  -5     1112.74     1074.14     79.35 o 
   4  12  -5      452.65      438.22    101.00 o 
   7  12  -5     1524.16     1290.81    141.37 o 
 -19  13  -5      605.73      589.92    172.60 o 
 -16  13  -5    17526.88    17419.83    383.35 o 
 -13  13  -5    33305.57    33055.97    547.45 o 
 -10  13  -5     6065.92     5943.09    159.13 o 
  -7  13  -5    26561.17    26506.42    430.34 o 
  -4  13  -5     4716.04     5005.99    136.57 o 
  -1  13  -5     4937.71     4333.91    136.34 o 
   2  13  -5     1520.84     1513.34    125.17 o 
   5  13  -5     8621.95     8713.72    267.56 o 
 -18  14  -5     8951.91     9526.34    289.35 o 
 -15  14  -5     1669.99     1612.58    128.89 o 
 -12  14  -5    17154.39    17943.73    452.05 o 
  -9  14  -5     2968.85     2875.15    138.35 o 
  -6  14  -5     1189.98     1009.50     76.01 o 
  -3  14  -5     7009.67     6731.09    237.18 o 
   0  14  -5    14326.63    14164.46    328.30 o 
   3  14  -5     3205.51     3462.27    177.64 o 
 -17  15  -5     4689.46     4586.01    209.34 o 
 -14  15  -5     3690.98     3941.23    175.93 o 
 -11  15  -5     2226.59     2364.12    180.96 o 
  -8  15  -5     7771.14     8289.01    218.81 o 
  -5  15  -5    22909.56    23145.44    410.87 o 
  -2  15  -5     6005.37     5942.04    204.99 o 
   1  15  -5     7022.59     7110.42    299.68 o 
 -16  16  -5     2819.58     2993.79    204.83 o 
 -13  16  -5     1136.55     1353.49    161.66 o 
 -10  16  -5    14090.26    15009.41    326.56 o 
  -7  16  -5    14622.82    15138.63    414.11 o 
  -4  16  -5     5100.50     5228.16    189.76 o 
  -1  16  -5     8948.70     9436.98    277.25 o 
   2  16  -5     1247.67     1191.14    208.45 o 
 -15  17  -5    11420.52    11886.87    391.82 o 
 -12  17  -5     7894.49     8252.15    309.18 o 
  -9  17  -5     6941.77     6925.96    228.81 o 
  -6  17  -5    18876.11    19624.25    484.98 o 
  -3  17  -5     1130.38     1048.62    129.72 o 
   0  17  -5     1759.05     1644.41    189.63 o 
 -14  18  -5      633.40      334.26    140.07 o 
 -11  18  -5     9076.65    10216.74    348.67 o 
  -8  18  -5     1382.02     1435.55    157.69 o 
  -5  18  -5     2546.40     2679.70    254.21 o 
  -2  18  -5      365.61      379.05    117.96 o 
 -13  19  -5     2183.92     2467.41    457.58 o 
 -10  19  -5      444.87      335.56    193.20 o 
  -7  19  -5      989.59     1007.65    148.95 o 
   0   1  -4    89768.82    89644.66    228.35 o 
  -2   2  -4    25792.30    28261.68    260.46 o 
   1   2  -4   155566.53   164614.28   1926.02 o 
  -4   3  -4   101992.76   103069.24   1383.28 o 
  -1   3  -4     9563.90    11743.51    225.52 o 
   2   3  -4    12226.33    11182.32    288.30 o 
  -6   4  -4    44458.87    43988.45    602.42 o 
  -3   4  -4    16686.54    16918.76    245.31 o 
   0   4  -4    31264.06    33102.91    396.32 o 
   3   4  -4     3349.99     3580.31     95.38 o 
  -8   5  -4     4722.08     4146.66    153.88 o 
  -5   5  -4    34193.20    35607.21    612.39 o 
  -2   5  -4    78328.80    80179.05    604.65 o 
   1   5  -4    25943.28    26136.54    297.88 o 
   4   5  -4    51191.36    49471.39    666.77 o 
 -10   6  -4    10314.22     9777.06    203.12 o 
  -7   6  -4    25065.89    23633.79    453.83 o 
  -4   6  -4    66928.88    71131.22    718.08 o 
  -1   6  -4    63588.70    63985.91    535.31 o 
   2   6  -4    52236.94    46385.99    598.30 o 
   5   6  -4    10603.22     9775.73    513.81 o 
 -12   7  -4    21568.48    20680.64    357.73 o 
  -9   7  -4     6202.25     6478.30    166.05 o 
  -6   7  -4   104515.40   106515.41   1498.73 o 
  -3   7  -4   105487.31   104709.49    929.92 o 
   0   7  -4    60286.47    59865.33    690.46 o 
   3   7  -4    23632.47    22578.10    427.84 o 
   6   7  -4     5186.51     4723.46    181.24 o 
 -14   8  -4     1347.52     1180.91    117.12 o 
 -11   8  -4     4518.61     3991.68    142.78 o 
  -8   8  -4    15797.96    14011.91    250.98 o 
  -5   8  -4    27274.90    26461.24    284.98 o 
  -2   8  -4     3490.17     3760.26     88.71 o 
   1   8  -4     2814.83     2955.02     96.04 o 
   4   8  -4    10417.79    10221.41    414.14 o 
   7   8  -4     2565.29     2562.76    213.38 o 
 -16   9  -4     1190.15      999.09    116.59 o 
 -13   9  -4    18575.94    18617.47    361.51 o 
 -10   9  -4    11168.75    10830.17    244.43 o 
  -7   9  -4     2894.39     3032.66     87.16 o 
  -4   9  -4     2395.55     2602.36     76.11 o 
  -1   9  -4     5291.43     5741.24    127.33 o 
   2   9  -4     3799.54     3703.66    126.95 o 
   5   9  -4    22284.63    21391.24    409.89 o 
   8   9  -4     7848.88     7943.71    249.91 o 
 -18  10  -4     7366.76     7083.90    286.04 o 
 -15  10  -4     2796.26     2687.12    148.65 o 
 -12  10  -4     3451.10     3633.68    144.51 o 
  -9  10  -4     2076.26     2369.29     90.16 o 
  -6  10  -4     9933.01    10431.83    151.73 o 
  -3  10  -4    10934.09    11256.39    178.85 o 
   0  10  -4    40160.47    39350.18    495.35 o 
   3  10  -4    15168.90    14440.20    306.13 o 
   6  10  -4     2162.98     1871.39    132.45 o 
   9  10  -4     2350.94     2180.83    160.17 o 
 -17  11  -4     2036.96     2029.79    144.73 o 
 -14  11  -4      787.87      605.36     95.38 o 
 -11  11  -4     7864.36     7880.67    273.25 o 
  -8  11  -4    10045.11     9894.64    184.98 o 
  -5  11  -4     7349.37     7085.64    115.70 o 
  -2  11  -4    24594.54    24105.32    286.64 o 
   1  11  -4     9166.96     9191.90    186.40 o 
   4  11  -4     3397.97     3244.21    161.92 o 
   7  11  -4     1357.34     1403.08    133.37 o 
 -19  12  -4      292.81      170.91    103.60 o 
 -16  12  -4     3035.75     2866.25    220.20 o 
 -13  12  -4    11664.24    11532.33    275.80 o 
 -10  12  -4     5352.96     5513.02    157.00 o 
  -7  12  -4    62954.66    63851.52    851.74 o 
  -4  12  -4    16280.02    15449.75    299.76 o 
  -1  12  -4     3853.85     4130.77    136.87 o 
   2  12  -4     2994.77     2769.00    309.93 o 
   5  12  -4     1378.03     1131.95    128.40 o 
 -18  13  -4     5784.19     6075.92    232.52 o 
 -15  13  -4     2088.14     1780.03    128.89 o 
 -12  13  -4    30450.51    30843.77    446.86 o 
  -9  13  -4     4290.26     4693.34    141.34 o 
  -6  13  -4     6675.56     6986.64    179.06 o 
  -3  13  -4     3143.10     3139.17    113.71 o 
   0  13  -4     1849.97     2059.88    110.08 o 
   3  13  -4      357.57      260.96    100.82 o 
   6  13  -4     4704.54     5058.96    221.70 o 
 -17  14  -4     6930.29     6814.22    238.40 o 
 -14  14  -4     2064.38     1876.72    130.52 o 
 -11  14  -4     3528.26     3533.40    129.27 o 
  -8  14  -4      548.64      612.03    137.07 o 
  -5  14  -4     1269.51     1370.49     85.13 o 
  -2  14  -4     2078.49     2167.48    122.61 o 
   1  14  -4     4174.49     4486.60    176.22 o 
   4  14  -4     3092.99     3511.56    189.41 o 
 -16  15  -4     1137.79     1097.70    120.97 o 
 -13  15  -4     1443.96     1515.78    112.82 o 
 -10  15  -4     1292.12     1312.00    105.35 o 
  -7  15  -4      910.90      760.98     93.57 o 
  -4  15  -4     6513.38     6461.23    389.66 o 
  -1  15  -4     5394.67     5764.74    196.92 o 
   2  15  -4      911.69      983.27    156.23 o 
 -18  16  -4      364.51      294.89    129.42 o 
 -15  16  -4     1315.45     1416.30    157.69 o 
 -12  16  -4     1009.13      914.30    102.91 o 
  -9  16  -4     5193.76     5370.04    185.67 o 
  -6  16  -4    23021.45    23502.18    701.62 o 
  -3  16  -4     2004.63     2066.04    134.31 o 
   0  16  -4     2516.84     2296.62    192.54 o 
 -17  17  -4      820.43      825.67    158.18 o 
 -14  17  -4     1322.95     1352.71    158.18 o 
 -11  17  -4     7817.23     8084.57    402.80 o 
  -8  17  -4     1837.23     1859.84    161.66 o 
  -5  17  -4     2958.23     2868.41    186.53 o 
  -2  17  -4      345.77      227.10     98.85 o 
 -16  18  -4     5935.72     6640.01    427.08 o 
 -13  18  -4      433.32      400.36    208.45 o 
 -10  18  -4     1658.41     1741.99    164.91 o 
  -7  18  -4     1219.52     1289.33    172.86 o 
  -4  18  -4     1107.30     1239.21    150.48 o 
 -12  19  -4     1341.54      823.65    213.54 o 
  -9  19  -4      417.74      387.00    121.60 o 
  -6  19  -4      932.17     1131.93    150.48 o 
   0   0  -3   497873.59   527554.56   3328.65 o 
   1   1  -3   148129.77   145560.81    883.00 o 
  -1   2  -3    74730.73    79386.84    385.78 o 
   2   2  -3    44925.95    45155.56    837.07 o 
  -3   3  -3   148491.75   150574.59   1729.39 o 
   0   3  -3     7203.35     7281.41    114.51 o 
   3   3  -3    48977.60    46952.29    745.26 o 
  -5   4  -3    14607.43    16051.59    324.91 o 
  -2   4  -3    33772.91    37601.04    507.12 o 
   1   4  -3    49259.92    47626.10    482.73 o 
   4   4  -3    33959.64    33691.76    628.37 o 
  -7   5  -3    24137.50    23412.61    402.92 o 
  -4   5  -3    26168.83    27669.38    208.55 o 
  -1   5  -3    57929.66    57589.40    575.51 o 
   2   5  -3    23702.39    20386.88    333.17 o 
   5   5  -3    10032.52     9533.28    257.73 o 
  -9   6  -3    48652.17    44139.19    690.27 o 
  -6   6  -3   123822.74   121110.70   1788.97 o 
  -3   6  -3   100491.53    99678.67    891.08 o 
   0   6  -3    41716.86    43991.46    393.95 o 
   3   6  -3    66949.52    62392.17    813.55 o 
   6   6  -3     9014.22     9190.20    255.96 o 
 -11   7  -3    25889.99    23508.58    387.11 o 
  -8   7  -3    35897.38    33020.43    511.31 o 
  -5   7  -3    26568.82    27496.39    357.73 o 
  -2   7  -3   103242.98   103616.92    914.55 o 
   1   7  -3    14294.01    14353.18    192.15 o 
   4   7  -3     4495.40     4209.56    160.54 o 
   7   7  -3     2284.53     1970.56    124.62 o 
 -13   8  -3    20809.56    19639.81    340.10 o 
 -10   8  -3     5942.42     6601.19    196.97 o 
  -7   8  -3    56537.59    59905.61    666.35 o 
  -4   8  -3    12381.30    12123.19    150.02 o 
  -1   8  -3    19079.47    18827.11    189.17 o 
   2   8  -3    43172.05    38509.89    452.00 o 
   5   8  -3     5608.88     5450.43    179.24 o 
   8   8  -3    12924.46    11587.18    300.27 o 
 -15   9  -3     1377.59     1189.18    115.36 o 
 -12   9  -3    10904.85    10754.46    246.14 o 
  -9   9  -3    15494.76    15380.16    321.53 o 
  -6   9  -3    31468.50    34353.36    289.27 o 
  -3   9  -3    48204.25    47152.02    404.32 o 
   0   9  -3     9659.78     9976.25    190.22 o 
   3   9  -3     9981.99     9202.25    224.09 o 
   6   9  -3     9174.31     8077.40    222.47 o 
   9   9  -3     9544.32     8975.96    271.45 o 
 -17  10  -3     2086.69     2214.79    150.14 o 
 -14  10  -3     8748.93     8412.17    236.14 o 
 -11  10  -3     7746.59     8290.46    205.31 o 
  -8  10  -3    29868.79    30978.05    419.33 o 
  -5  10  -3     9593.41     9418.87    124.54 o 
  -2  10  -3    90862.31    87893.90    827.09 o 
   1  10  -3    10085.94     9220.67    181.42 o 
   4  10  -3    31544.33    29254.84    503.35 o 
   7  10  -3     1253.59     1332.38    146.27 o 
 -19  11  -3     1433.05     1810.18    152.41 o 
 -16  11  -3     5938.50     5672.11    199.07 o 
 -13  11  -3    10705.87    10872.52    411.66 o 
 -10  11  -3     9741.21     9438.06    177.73 o 
  -7  11  -3    31374.32    30208.48    371.63 o 
  -4  11  -3    12398.00    12231.77    159.30 o 
  -1  11  -3    42625.64    42349.88    459.39 o 
   2  11  -3     2565.18     2707.19    134.31 o 
   5  11  -3     1928.81     1988.56    132.01 o 
   8  11  -3     2012.21     1893.86    155.12 o 
 -18  12  -3     4777.53     4903.00    211.18 o 
 -15  12  -3     6964.09     6378.69    207.21 o 
 -12  12  -3    20265.67    19460.89    348.10 o 
  -9  12  -3     3086.69     3394.31    111.30 o 
  -6  12  -3    24259.63    24752.60    511.73 o 
  -3  12  -3     5815.71     5678.30    124.65 o 
   0  12  -3     4364.77     3987.20    143.83 o 
   3  12  -3     8890.64     7902.07    225.81 o 
   6  12  -3     2181.28     2234.81    149.74 o 
 -17  13  -3     6522.52     6064.85    219.12 o 
 -14  13  -3     2491.29     2164.79    271.09 o 
 -11  13  -3     9781.79     9982.13    194.33 o 
  -8  13  -3     3993.28     3958.95    156.27 o 
  -5  13  -3     8173.27     8294.54    165.84 o 
  -2  13  -3     6997.16     6880.82    166.01 o 
   1  13  -3     1260.68     1305.85    110.68 o 
   4  13  -3     2763.95     2575.82    158.42 o 
 -19  14  -3     1691.81     1582.64    150.61 o 
 -16  14  -3     3709.33     4057.56    183.89 o 
 -13  14  -3     7162.75     7960.95    192.27 o 
 -10  14  -3     7691.68     8192.52    209.00 o 
  -7  14  -3    10094.96    10497.85    246.43 o 
  -4  14  -3     3480.78     3550.75    152.41 o 
  -1  14  -3     5438.44     5435.87    167.14 o 
   2  14  -3     5697.23     5346.15    224.71 o 
   5  14  -3     5649.53     6196.92    247.82 o 
 -18  15  -3     5026.82     5501.63    222.93 o 
 -15  15  -3     1881.49     2033.27    132.45 o 
 -12  15  -3     7249.87     7379.01    270.05 o 
  -9  15  -3     8530.66     8860.30    228.81 o 
  -6  15  -3     8213.20     8408.18    191.36 o 
  -3  15  -3     3067.24     2579.83    157.49 o 
   0  15  -3     5859.55     5996.80    210.26 o 
   3  15  -3      492.43      439.57    109.57 o 
 -17  16  -3     1792.72     1916.69    189.63 o 
 -14  16  -3     6565.14     6854.77    280.14 o 
 -11  16  -3     4788.33     5115.38    261.09 o 
  -8  16  -3     7888.45     8561.80    397.85 o 
  -5  16  -3    14510.25    14972.28    314.92 o 
  -2  16  -3     1909.46     1764.19    127.43 o 
   1  16  -3      507.54      251.27    134.36 o 
 -16  17  -3     3317.44     3869.60    247.98 o 
 -13  17  -3     2132.19     2327.48    140.65 o 
 -10  17  -3     7748.23     8003.47    232.25 o 
  -7  17  -3     2084.70     2003.91    188.12 o 
  -4  17  -3      822.45      910.90    109.19 o 
  -1  17  -3     3200.75     3327.46    177.81 o 
 -15  18  -3     2068.81     2568.76    208.52 o 
 -12  18  -3     4656.54     5369.78    199.43 o 
  -9  18  -3     2255.83     2324.10    177.95 o 
  -6  18  -3     7300.41     8119.64    298.33 o 
  -3  18  -3     1029.22      967.75    126.85 o 
 -14  19  -3      762.14      785.08    143.80 o 
 -11  19  -3     1822.39     2232.37    299.97 o 
  -8  19  -3      693.69      845.12    147.44 o 
  -5  19  -3     2147.76     2161.16    186.94 o 
  -1   1  -2   611933.13   641817.00   7341.39 o 
  -3   2  -2   162387.75   168159.98   2970.98 o 
   0   2  -2     3981.23     4922.03    140.36 o 
  -5   3  -2    39176.02    37149.03    545.79 o 
  -2   3  -2    14572.00    17137.57    246.28 o 
   1   3  -2    11119.02    10086.93     70.91 o 
  -7   4  -2    15948.35    15166.62    281.70 o 
  -4   4  -2    12193.16    12119.91     98.34 o 
  -1   4  -2    57355.21    59998.52    851.60 o 
   2   4  -2    20536.68    17970.32    152.16 o 
  -9   5  -2   104922.10    99668.59   1293.14 o 
  -6   5  -2    34399.67    33263.81    986.34 o 
  -3   5  -2   190893.67   197598.63   1711.55 o 
   0   5  -2   213390.38   209166.33   1721.87 o 
   3   5  -2    41931.55    37850.84    694.15 o 
 -11   6  -2    25821.64    23995.43    459.67 o 
  -8   6  -2    33880.61    31256.25    473.18 o 
  -5   6  -2   339620.13   356277.16   4762.28 o 
  -2   6  -2   109701.84   106660.27   1101.38 o 
   1   6  -2    13128.89    13366.91    253.91 o 
   4   6  -2     8982.16     8310.38    183.11 o 
 -13   7  -2    17787.97    17328.35    349.75 o 
 -10   7  -2    52745.92    49138.79    711.91 o 
  -7   7  -2   120912.61   124871.72   1486.16 o 
  -4   7  -2    29769.16    29498.39    322.21 o 
  -1   7  -2    22870.31    24110.61    218.38 o 
   2   7  -2    84942.15    83384.96    948.97 o 
   5   7  -2     6674.65     6267.30    171.75 o 
 -15   8  -2    18710.45    17144.49    355.54 o 
 -12   8  -2    36347.73    34068.58    557.28 o 
  -9   8  -2    21717.85    20439.65    326.67 o 
  -6   8  -2     3302.44     3691.12     96.25 o 
  -3   8  -2    93667.59    91570.84    805.21 o 
   0   8  -2    16161.99    16411.65    228.26 o 
   3   8  -2    71896.63    66133.84    885.86 o 
   6   8  -2    15621.81    14157.39    304.46 o 
 -17   9  -2    12232.06    12112.72    314.36 o 
 -14   9  -2     3079.51     2802.60    133.30 o 
 -11   9  -2     1712.12     2144.32    138.72 o 
  -8   9  -2    38786.81    37535.53    556.32 o 
  -5   9  -2     9047.72     9233.81    136.06 o 
  -2   9  -2    54527.54    54259.26    471.26 o 
   1   9  -2    56035.86    50249.07    640.26 o 
   4   9  -2     8682.33     8281.93    225.63 o 
   7   9  -2     8858.87     8561.89    251.52 o 
 -19  10  -2     2169.91     2357.73    169.67 o 
 -16  10  -2     5932.18     5906.00    201.51 o 
 -13  10  -2    26833.08    25606.73    664.49 o 
 -10  10  -2     5397.10     5342.65    154.52 o 
  -7  10  -2    14742.51    15409.70    158.85 o 
  -4  10  -2    46636.03    42570.48    548.76 o 
  -1  10  -2    54861.79    53924.82    608.72 o 
   2  10  -2     8103.87     6787.30    196.92 o 
   5  10  -2     9234.25     8328.19    227.09 o 
   8  10  -2     4928.34     4481.62    252.29 o 
 -18  11  -2     5198.95     5363.37    240.75 o 
 -15  11  -2     1419.17     1589.13    118.11 o 
 -12  11  -2     9346.74     9286.06    373.36 o 
  -9  11  -2    54042.00    53766.83    618.71 o 
  -6  11  -2    23832.80    23958.29    257.92 o 
  -3  11  -2    28322.26    28110.63    319.62 o 
   0  11  -2     7985.96     8409.20    175.92 o 
   3  11  -2    17499.56    16481.75    339.82 o 
   6  11  -2     1432.23     1476.93    124.62 o 
 -17  12  -2     2204.24     2533.26    211.22 o 
 -14  12  -2    26825.17    24922.72    435.98 o 
 -11  12  -2    15600.97    15768.96    257.42 o 
  -8  12  -2    16002.87    16238.46    249.37 o 
  -5  12  -2    10314.51    10678.77    160.12 o 
  -2  12  -2    14963.76    14223.54    211.11 o 
   1  12  -2     3916.42     4055.48    127.13 o 
   4  12  -2     6319.30     5968.71    214.59 o 
   7  12  -2     4371.20     4481.75    266.64 o 
 -19  13  -2     7774.52     8194.12    275.80 o 
 -16  13  -2     7732.07     7335.42    234.68 o 
 -13  13  -2    14790.20    14583.06    318.42 o 
 -10  13  -2     1579.68     1785.86     86.68 o 
  -7  13  -2    16531.93    16647.85    333.17 o 
  -4  13  -2     2952.36     2915.35    108.99 o 
  -1  13  -2     9375.23     9437.82    209.25 o 
   2  13  -2    14630.69    14472.46    335.57 o 
   5  13  -2     5434.89     5075.32    219.05 o 
 -18  14  -2     6337.16     6465.87    242.46 o 
 -15  14  -2      873.67     1103.25    121.03 o 
 -12  14  -2    16043.59    16117.16    290.65 o 
  -9  14  -2     2283.67     2749.96    134.77 o 
  -6  14  -2     4075.08     4282.18    135.65 o 
  -3  14  -2    19976.91    19725.09    355.75 o 
   0  14  -2     3203.09     3391.61    140.16 o 
   3  14  -2     6870.55     7569.71    249.91 o 
 -17  15  -2     5973.38     6250.50    232.68 o 
 -14  15  -2     1491.95     1665.14    122.50 o 
 -11  15  -2     6592.29     6869.87    207.21 o 
  -8  15  -2    25150.76    26055.42    464.07 o 
  -5  15  -2    17150.76    16610.55    360.62 o 
  -2  15  -2     4286.14     4379.92    177.11 o 
   1  15  -2     2689.59     2677.53    153.22 o 
 -16  16  -2      960.62     1047.04    154.46 o 
 -13  16  -2    16297.90    16527.14    346.07 o 
 -10  16  -2     8099.85     7220.80    225.57 o 
  -7  16  -2     8544.93     8617.27    630.44 o 
  -4  16  -2     2093.07     2091.10    136.41 o 
  -1  16  -2     5035.99     5201.67    243.39 o 
   2  16  -2      516.73      535.30    148.95 o 
 -15  17  -2     5585.53     6027.63    538.93 o 
 -12  17  -2     7216.08     6817.97    228.52 o 
  -9  17  -2     2670.89     3182.86    194.14 o 
  -6  17  -2    11211.71    11326.58    348.67 o 
  -3  17  -2      843.98     1075.41    119.26 o 
   0  17  -2     2907.22     2753.66    214.27 o 
 -14  18  -2      391.74      629.64    136.61 o 
 -11  18  -2     6995.27     7630.53    605.02 o 
  -8  18  -2      681.56      855.22    132.87 o 
  -5  18  -2     3241.36     2975.03    264.38 o 
  -2  18  -2     4187.73     4645.72    280.12 o 
 -13  19  -2     1063.44     1061.20    154.46 o 
 -10  19  -2     1018.47      937.98    147.27 o 
  -7  19  -2     7184.67     7879.69    316.12 o 
   0   1  -1   236521.33   241448.61   3274.09 o 
  -2   2  -1    34209.64    33490.26    573.92 o 
   1   2  -1   132109.03   125538.04   1413.64 o 
  -4   3  -1    17408.90    19083.55    207.21 o 
  -1   3  -1    51819.27    59647.92    940.85 o 
   2   3  -1    33795.96    33206.30    651.28 o 
  -6   4  -1    44435.48    41625.92    582.90 o 
   0   4  -1    23762.15    23137.68    293.08 o 
   3   4  -1    11886.53    12016.44    203.12 o 
  -8   5  -1    13985.65    14212.56    273.92 o 
  -5   5  -1     9739.99    10893.00    277.39 o 
  -2   5  -1     1087.25      963.38     31.29 o 
   1   5  -1    10124.49     9401.73    228.36 o 
   4   5  -1     4959.03     5303.37    155.64 o 
 -10   6  -1    16314.09    14866.46    273.27 o 
  -7   6  -1     3485.30     3038.02     96.30 o 
  -4   6  -1    34247.34    32729.01    266.91 o 
  -1   6  -1    21452.46    21585.75    238.46 o 
   2   6  -1     7099.84     7090.98    158.27 o 
   5   6  -1    26194.20    24500.54    421.96 o 
 -12   7  -1      443.26      514.40     77.30 o 
  -9   7  -1    10606.26     9605.27    195.45 o 
  -6   7  -1     3895.64     3869.19    105.93 o 
  -3   7  -1     5896.81     5867.28     93.21 o 
   0   7  -1    49560.87    50281.18    586.97 o 
   3   7  -1    13172.90    11944.37    398.70 o 
   6   7  -1     1367.97     1400.45    135.95 o 
 -14   8  -1     2411.82     2198.61    140.12 o 
 -11   8  -1     2650.65     2324.68    183.63 o 
  -8   8  -1     4529.16     4019.75     82.46 o 
  -5   8  -1    60726.70    64573.41    641.27 o 
  -2   8  -1    10693.49    11469.17    151.04 o 
   1   8  -1     1292.94     1667.14     85.00 o 
   4   8  -1     2080.21     2048.99    180.94 o 
   7   8  -1    18743.23    18134.54    373.18 o 
 -16   9  -1      944.26      931.51    117.12 o 
 -13   9  -1     7485.40     7388.93    233.32 o 
 -10   9  -1    13981.08    13424.23    304.82 o 
  -7   9  -1     6201.35     6636.71    102.34 o 
  -4   9  -1    24097.09    22901.41    292.55 o 
  -1   9  -1     3561.25     3500.65     84.30 o 
   2   9  -1    40502.18    38772.33    601.81 o 
   5   9  -1     2245.55     1981.41    191.40 o 
   8   9  -1     1697.19     1387.55    180.85 o 
 -18  10  -1       65.38       41.42     90.47 o 
 -15  10  -1     6286.42     5574.33    325.48 o 
 -12  10  -1      897.19      952.39     85.97 o 
  -9  10  -1    26474.94    26390.48    741.37 o 
  -6  10  -1     9448.39     9274.58    129.74 o 
  -3  10  -1    40133.92    39919.57    422.58 o 
   0  10  -1     5063.13     4895.79    132.26 o 
   3  10  -1      268.87      188.01     74.51 o 
   6  10  -1     2156.89     2145.95    142.31 o 
   9  10  -1      468.32      273.85    115.36 o 
 -17  11  -1     2401.65     2154.15    174.59 o 
 -14  11  -1    11993.66    11104.58    277.71 o 
 -11  11  -1     5017.68     4863.61    167.04 o 
  -8  11  -1    33313.23    34445.26    397.81 o 
  -5  11  -1     5580.37     5502.40     98.91 o 
  -2  11  -1     4151.69     4358.16    107.37 o 
   1  11  -1    11471.28    11334.41    234.33 o 
   4  11  -1     3897.61     3514.68    172.64 o 
   7  11  -1      333.82      218.14    108.31 o 
 -19  12  -1     3726.03     3553.50    202.43 o 
 -16  12  -1      324.42      116.05     91.85 o 
 -13  12  -1     3545.28     3726.32    164.17 o 
 -10  12  -1     2050.91     2090.80    106.59 o 
  -7  12  -1      784.10      964.85     55.24 o 
  -4  12  -1     4721.45     4819.63    115.94 o 
  -1  12  -1      200.06      165.94     57.08 o 
   2  12  -1      504.05      417.72    108.04 o 
   5  12  -1      413.78      108.07     97.62 o 
 -18  13  -1     1649.74     1544.00    144.51 o 
 -15  13  -1     1033.07     1066.38    111.24 o 
 -12  13  -1     1626.55     1665.38     92.49 o 
  -9  13  -1    17534.72    17928.24    269.79 o 
  -6  13  -1     2111.83     2074.66    113.01 o 
  -3  13  -1     5910.05     5217.65    151.38 o 
   0  13  -1     1891.40     1955.46    102.04 o 
   3  13  -1    13115.00    12286.23    308.30 o 
   6  13  -1      605.25      447.87    127.13 o 
 -17  14  -1      162.61      156.41     93.57 o 
 -14  14  -1     2186.35     2079.98    126.55 o 
 -11  14  -1      622.84      875.71    146.49 o 
  -8  14  -1     3835.67     3940.09    146.53 o 
  -5  14  -1     1258.67     1347.80    114.48 o 
  -2  14  -1     5343.16     5212.25    154.97 o 
   1  14  -1     1065.96     1035.38    112.03 o 
   4  14  -1       94.61        0.00     92.92 o 
 -16  15  -1      540.97      606.05    118.88 o 
 -13  15  -1    13024.39    13773.12    482.96 o 
 -10  15  -1     1497.18     1737.93    119.28 o 
  -7  15  -1    15626.72    15963.75    328.44 o 
  -4  15  -1     1037.46      931.53    103.30 o 
  -1  15  -1      237.05      180.26     84.02 o 
   2  15  -1       59.63       16.00     90.47 o 
 -18  16  -1     3711.23     3858.73    284.72 o 
 -15  16  -1      596.33      619.54    186.77 o 
 -12  16  -1     6192.49     7352.27    230.20 o 
  -9  16  -1     4447.43     5300.96    212.56 o 
  -6  16  -1      233.07      198.81    132.19 o 
  -3  16  -1     1553.11     1326.63    195.25 o 
   0  16  -1      162.47      102.28    121.60 o 
 -17  17  -1      281.00      321.64    136.05 o 
 -14  17  -1     1949.91     2427.35    148.41 o 
 -11  17  -1      147.54      127.35    118.70 o 
  -8  17  -1     1936.33     1988.68    188.12 o 
  -5  17  -1      438.56      526.28    101.00 o 
  -2  17  -1      423.00      316.23    103.60 o 
 -16  18  -1        7.87       43.07    121.60 o 
 -13  18  -1      419.15      471.50     99.46 o 
 -10  18  -1      166.29      407.13    254.21 o 
  -7  18  -1     1313.72     1232.58    157.61 o 
  -4  18  -1      515.17      562.52    154.16 o 
 -12  19  -1     1584.91     2047.05    172.12 o 
  -9  19  -1      956.01     1124.75    284.72 o 
  -6  19  -1     4279.93     3996.21    325.39 o 
   1   1   0    34216.04    34295.59    920.34 o 
  -1   2   0    31501.47    33854.25    574.79 o 
   2   2   0    26896.03    23931.97    361.81 o 
  -3   3   0    12539.58    13438.30    183.24 o 
   0   3   0    16268.06    18047.91    209.02 o 
   3   3   0    49591.36    47115.69    737.02 o 
  -5   4   0    47400.25    45264.91    581.20 o 
  -2   4   0    29389.65    28617.51    315.47 o 
   1   4   0   222851.72   209202.64   3230.39 o 
   4   4   0    33106.82    30164.96    593.24 o 
  -7   5   0    29929.41    28330.27    613.34 o 
  -4   5   0   230118.84   230255.13   3329.20 o 
  -1   5   0    48850.59    48252.55    432.96 o 
   2   5   0    23158.84    23060.98    489.19 o 
   5   5   0    21710.90    20098.03    353.59 o 
  -9   6   0   161126.91   154168.28   1989.72 o 
  -6   6   0   237969.58   249286.02   4189.09 o 
  -3   6   0    49602.27    49434.96    460.70 o 
   0   6   0   234706.55   242103.36   2494.40 o 
   3   6   0       16.21       22.52     50.07 o 
   6   6   0    11484.95     9827.60    237.81 o 
 -11   7   0    50922.63    48119.32    750.90 o 
  -8   7   0     9611.62     9418.99    191.35 o 
  -5   7   0    25420.17    26367.32    352.71 o 
  -2   7   0    29969.76    28675.64    284.36 o 
   1   7   0    20163.86    19089.97    316.80 o 
   4   7   0    13823.07    13781.96    387.40 o 
   7   7   0    32658.87    31769.14    617.68 o 
 -13   8   0    11235.17    10471.96    445.43 o 
 -10   8   0    58744.49    55941.17    875.86 o 
  -7   8   0    19625.72    19718.01    276.60 o 
  -4   8   0    33813.37    32446.58    485.06 o 
  -1   8   0     9746.23     9689.27    175.51 o 
   2   8   0   156287.50   148380.63   1989.65 o 
   5   8   0     1765.03     1603.98     98.85 o 
   8   8   0    27135.19    26141.51    755.35 o 
 -15   9   0     4014.96     3989.41    272.43 o 
 -12   9   0    23471.80    22046.82    415.01 o 
  -9   9   0    23373.06    22783.52    325.83 o 
  -6   9   0      279.98      260.64     41.02 o 
  -3   9   0   159533.44   155855.39   1390.47 o 
   0   9   0    24629.61    23047.36    315.61 o 
   3   9   0    23519.72    22112.95    393.84 o 
   6   9   0    16479.93    15212.28    339.82 o 
   9   9   0     1848.87     1728.45    146.10 o 
 -17  10   0      834.70      856.75    114.24 o 
 -14  10   0     9259.71     9499.67    240.26 o 
 -11  10   0     2679.98     2688.26    128.31 o 
  -8  10   0   152937.72   153691.34   1442.44 o 
  -5  10   0    20295.82    20115.00    238.74 o 
  -2  10   0    58708.88    57326.37    623.29 o 
   1  10   0    44968.61    43005.70    569.91 o 
   4  10   0     1667.89     1484.15    112.03 o 
   7  10   0     3752.48     3415.67    208.74 o 
 -19  11   0     2302.95     2322.66    163.54 o 
 -16  11   0      418.98      362.88    131.07 o 
 -13  11   0    37571.32    36148.80    683.09 o 
 -10  11   0    45563.37    44429.04    672.76 o 
  -7  11   0    14515.86    15377.05    199.50 o 
  -4  11   0    51470.20    50502.84    584.56 o 
  -1  11   0     2378.03     2399.64     83.58 o 
   2  11   0     2503.89     2420.17    131.38 o 
   5  11   0     6115.05     6103.23    221.70 o 
   8  11   0     9299.97    10398.67    315.50 o 
 -18  12   0    16453.80    16923.42    402.58 o 
 -15  12   0    15708.73    15745.03    370.10 o 
 -12  12   0     3015.03     2945.68    142.78 o 
  -9  12   0    23452.09    24018.00    343.85 o 
  -6  12   0    11436.16    10494.65    171.81 o 
  -3  12   0    23195.68    21873.52    273.43 o 
   0  12   0     2678.80     2466.40    121.82 o 
   3  12   0    30386.84    29192.26    537.26 o 
   6  12   0     4067.84     4043.15    198.46 o 
 -17  13   0     1491.60     1365.87    132.98 o 
 -14  13   0     8958.35     9357.09    244.43 o 
 -11  13   0     2547.33     2612.94    112.34 o 
  -8  13   0     1157.22     1200.40     82.19 o 
  -5  13   0    11476.88    11265.47    323.24 o 
  -2  13   0    37513.05    36323.08    497.62 o 
   1  13   0     4315.25     4468.46    178.55 o 
   4  13   0    12138.61    12493.69    323.80 o 
 -19  14   0     4236.91     4600.68    213.25 o 
 -16  14   0     3490.21     3585.30    175.56 o 
 -13  14   0     4171.59     4251.20    215.75 o 
 -10  14   0     1707.42     1618.15    160.90 o 
  -7  14   0    31645.65    34327.22    742.65 o 
  -4  14   0    10049.56    10294.34    240.29 o 
  -1  14   0     8690.53     8884.25    238.37 o 
   2  14   0    16806.84    17059.05    386.45 o 
   5  14   0      361.29      328.17    118.72 o 
 -18  15   0     6453.80     6789.88    247.82 o 
 -15  15   0      820.20      716.53    107.53 o 
 -12  15   0    30820.81    31345.96    547.79 o 
  -9  15   0    15658.33    15526.88    328.66 o 
  -6  15   0     4331.60     4197.45    168.23 o 
  -3  15   0    15818.10    16345.81    353.59 o 
   0  15   0      811.54      782.48    111.64 o 
   3  15   0      389.81      537.88    120.34 o 
 -17  16   0     6561.76     6491.65    283.94 o 
 -14  16   0    16632.03    17153.80    377.48 o 
 -11  16   0     6195.01     5953.47    372.65 o 
  -8  16   0    27503.87    28733.21    660.95 o 
  -5  16   0      509.79      582.05    163.55 o 
  -2  16   0     3559.90     3310.51    257.49 o 
   1  16   0      895.40      982.76    166.12 o 
 -16  17   0      888.61      920.04    154.46 o 
 -13  17   0    12195.94    12852.19    315.03 o 
 -10  17   0     3884.32     4079.23    175.93 o 
  -7  17   0      782.15     1088.88    136.61 o 
  -4  17   0     1404.16     1181.44    125.15 o 
  -1  17   0     6465.35     7154.90    350.81 o 
 -15  18   0      335.93      386.40    136.61 o 
 -12  18   0     4298.96     4625.50    195.63 o 
  -9  18   0     1782.66     2070.44    176.05 o 
  -6  18   0    16280.37    16841.52    463.73 o 
  -3  18   0     6399.77     6634.57    311.23 o 
 -14  19   0      310.03      208.45    147.44 o 
 -11  19   0     9288.88    10692.14    359.51 o 
  -8  19   0     2138.83     2206.56    254.21 o 
  -5  19   0     4315.92     4616.48    355.90 o 
  -1   1   1   239615.55   224283.83   1880.30 o 
  -3   2   1    51062.64    56439.96   1252.20 o 
   0   2   1    33766.19    33542.46    315.91 o 
  -5   3   1     1127.78     1224.40     56.11 o 
  -2   3   1   126892.98   126366.97   1439.18 o 
  -7   4   1     5491.39     5148.50    114.74 o 
  -4   4   1    23933.82    22658.68    410.87 o 
  -1   4   1    17257.94    19037.38    254.82 o 
   2   4   1    35867.01    31149.21    445.10 o 
  -9   5   1    24938.02    21884.02    396.70 o 
  -6   5   1    23086.61    23415.90    324.71 o 
  -3   5   1    33907.39    37395.80    496.72 o 
   0   5   1     9268.50     9230.72    172.68 o 
   3   5   1    58022.00    56456.92    829.05 o 
 -11   6   1     4372.83     3982.00    140.12 o 
  -8   6   1    10092.66    10731.53    281.31 o 
  -5   6   1     5990.87     5954.28    124.97 o 
  -2   6   1    45483.25    43207.77    407.21 o 
   1   6   1     3865.71     3901.01    158.51 o 
   4   6   1     9231.96     9127.14    330.48 o 
 -13   7   1     1904.31     1778.61    108.83 o 
 -10   7   1    40642.73    38919.53    616.03 o 
  -7   7   1    50276.40    52014.02   1519.06 o 
  -4   7   1    10790.36    11613.01    128.78 o 
  -1   7   1     4299.44     3921.49    101.20 o 
   2   7   1     6271.54     6478.53    253.77 o 
   5   7   1      991.21     1010.47     89.49 o 
 -15   8   1    15000.18    14254.82    397.84 o 
 -12   8   1     4996.93     4775.29    253.14 o 
  -9   8   1     3647.24     3764.54    105.67 o 
  -6   8   1     6467.97     6658.70    125.16 o 
  -3   8   1    14689.40    15142.02    159.68 o 
   0   8   1     4339.49     3963.26    108.57 o 
   3   8   1    34094.49    32727.85    564.58 o 
   6   8   1     3490.44     3414.94    192.13 o 
 -17   9   1     1921.98     1689.82    129.91 o 
 -14   9   1      915.20      973.58    101.28 o 
 -11   9   1     4464.43     4489.57    140.65 o 
  -8   9   1     1191.60     1382.66     62.25 o 
  -5   9   1     5633.43     6334.18    104.58 o 
  -2   9   1    10905.80    10549.86    163.21 o 
   1   9   1    25888.08    25822.49    353.86 o 
   4   9   1    16807.52    16255.31    312.42 o 
   7   9   1     4420.09     4491.71    325.31 o 
 -19  10   1      929.42      959.09    128.40 o 
 -16  10   1      192.31       76.26     90.47 o 
 -13  10   1     6366.69     5377.13    187.13 o 
 -10  10   1     5441.10     5040.77    126.11 o 
  -7  10   1    13722.22    13386.33    195.12 o 
  -4  10   1    15548.67    14761.74    162.98 o 
  -1  10   1    13864.18    13575.22    208.49 o 
   2  10   1     2011.20     2020.91    133.37 o 
   5  10   1     1432.40     1584.89    128.09 o 
   8  10   1      178.38       94.91     99.80 o 
 -18  11   1     1345.63     1301.44    251.63 o 
 -15  11   1     1266.77      800.39    107.18 o 
 -12  11   1       83.75       10.17     56.54 o 
  -9  11   1    41089.21    41566.46    531.07 o 
  -6  11   1    25244.66    25190.66    303.42 o 
  -3  11   1     2710.64     2580.38     84.30 o 
   0  11   1     4753.97     4328.34    132.09 o 
   3  11   1      454.49      374.67    129.79 o 
   6  11   1      141.32      169.20     95.77 o 
 -17  12   1      479.39      184.53    102.91 o 
 -14  12   1     4500.77     4607.30    181.24 o 
 -11  12   1    11253.25    11217.99    265.84 o 
  -8  12   1     2070.20     2315.35     81.04 o 
  -5  12   1      539.15      730.00     52.11 o 
  -2  12   1     1208.06     1262.80     80.72 o 
   1  12   1     1405.08     1205.33    168.88 o 
   4  12   1     6021.63     6551.87    255.65 o 
   7  12   1     1488.58     1631.53    149.74 o 
 -19  13   1     4210.86     4507.29    210.69 o 
 -16  13   1     1627.83     1485.56    130.52 o 
 -13  13   1     2087.62     2411.64    122.50 o 
 -10  13   1      187.50      233.78     68.98 o 
  -7  13   1     1028.88     1236.59     73.06 o 
  -4  13   1     7998.03     7878.08    184.93 o 
  -1  13   1     3845.48     4055.05    141.46 o 
   2  13   1    13131.33    13599.22    308.72 o 
   5  13   1      566.76      649.91    165.17 o 
 -18  14   1      606.64      545.79    117.12 o 
 -15  14   1      210.98      155.04    106.05 o 
 -12  14   1      527.28      637.86     79.70 o 
  -9  14   1     1835.93     1839.60    169.96 o 
  -6  14   1     2262.60     2297.86    111.60 o 
  -3  14   1    11857.56    11369.99    229.92 o 
   0  14   1     2067.53     2155.49    132.01 o 
   3  14   1     2007.91     2307.75    159.39 o 
 -17  15   1      395.21      487.02    104.77 o 
 -14  15   1     1164.44     1045.07    109.19 o 
 -11  15   1     3792.44     3771.92    247.00 o 
  -8  15   1    19290.14    20267.65    490.88 o 
  -5  15   1     6584.71     6741.02    201.17 o 
  -2  15   1     1067.24     1202.17    110.68 o 
   1  15   1      658.65      776.94    115.53 o 
 -16  16   1       98.87      102.90     86.78 o 
 -13  16   1    13195.26    13488.49    485.33 o 
 -10  16   1     2105.35     2150.71    131.03 o 
  -7  16   1      791.54      633.53    208.45 o 
  -4  16   1      244.62      112.81     96.10 o 
  -1  16   1      633.14      780.62    121.68 o 
   2  16   1       16.66       84.97    103.60 o 
 -15  17   1       73.56      105.71     93.57 o 
 -12  17   1      493.35      624.48    113.64 o 
  -9  17   1     1786.65     2000.06    208.45 o 
  -6  17   1     2270.06     2074.85    168.85 o 
  -3  17   1      140.18      222.80     96.42 o 
   0  17   1      150.46      201.45    129.41 o 
 -14  18   1       75.99       42.24     88.23 o 
 -11  18   1      346.78      475.87    244.04 o 
  -8  18   1       26.27      118.63    127.11 o 
  -5  18   1     1686.96     2145.55    244.04 o 
  -2  18   1     3619.73     3477.74    228.74 o 
 -13  19   1      649.51      968.60    188.12 o 
 -10  19   1      461.48      445.21    132.87 o 
  -7  19   1     3775.27     4138.56    325.39 o 
   0   1   2   615218.44   656069.50   6534.16 o 
  -2   2   2     5714.52     7090.50    238.70 o 
   1   2   2    15633.04    18346.79    373.55 o 
  -4   3   2    53167.13    55447.93   1140.63 o 
  -1   3   2   163539.88   171612.28   1549.62 o 
   2   3   2   188195.78   189709.28   2349.81 o 
  -6   4   2   104908.48   101348.88   1488.83 o 
  -3   4   2    10725.68    10156.25     91.31 o 
   0   4   2    16426.67    16133.10    205.99 o 
   3   4   2    29624.70    27415.74    733.03 o 
  -8   5   2    91748.52    88697.48   1122.83 o 
  -5   5   2   212838.20   209502.91   2455.51 o 
  -2   5   2    36591.45    35984.09    356.19 o 
   1   5   2   335397.25   339956.91   3606.57 o 
   4   5   2    10813.51    10444.19    280.70 o 
 -10   6   2    48281.07    41613.64    725.20 o 
  -7   6   2    22678.55    24563.00    394.01 o 
  -4   6   2    24257.40    22416.23    152.58 o 
  -1   6   2    32589.64    32684.14    354.04 o 
   2   6   2     3441.50     3867.72    135.74 o 
   5   6   2    24375.04    22969.68    384.40 o 
 -12   7   2    10372.98    10142.54    226.37 o 
  -9   7   2    54970.43    54518.77    684.65 o 
  -6   7   2    16284.16    17536.17    230.57 o 
  -3   7   2    18092.08    18146.20    169.15 o 
   0   7   2   120479.65   122299.84   1534.79 o 
   3   7   2    14286.97    14426.50    244.02 o 
   6   7   2    16841.39    16096.57    338.88 o 
 -14   8   2     4296.75     4538.75    171.93 o 
 -11   8   2    27902.96    27640.39    484.73 o 
  -8   8   2    17647.30    17845.10    268.49 o 
  -5   8   2    42178.54    42259.68    397.58 o 
  -2   8   2    34219.11    32793.28    435.21 o 
   1   8   2    41184.16    37761.89    449.21 o 
   4   8   2    15156.33    14661.94    290.51 o 
   7   8   2    25638.51    24500.12    447.65 o 
 -16   9   2     8430.39     8277.53    239.41 o 
 -13   9   2     2177.09     1966.50    112.82 o 
 -10   9   2    55253.65    54346.05    871.05 o 
  -7   9   2    81746.45    85013.85    885.12 o 
  -4   9   2   103573.06   105160.07    939.32 o 
  -1   9   2    22738.54    22202.53    252.89 o 
   2   9   2    53025.34    51716.88   1306.20 o 
   5   9   2     2545.45     2702.44    144.24 o 
   8   9   2     2572.96     2764.78    155.12 o 
 -18  10   2      737.13     1018.85    122.50 o 
 -15  10   2    16153.25    15495.54    661.22 o 
 -12  10   2    15602.65    14763.68    661.28 o 
  -9  10   2    55518.32    53671.32    637.78 o 
  -6  10   2     8908.39     9090.02    118.02 o 
  -3  10   2    54129.52    52869.08    569.64 o 
   0  10   2     5318.92     5380.65    136.34 o 
   3  10   2     1852.31     1872.43    181.81 o 
   6  10   2     8334.15     7477.65    257.35 o 
   9  10   2     1000.02     1329.97    196.04 o 
 -17  11   2    11252.60    10891.49    349.67 o 
 -14  11   2    20489.55    20263.56    377.11 o 
 -11  11   2     7664.05     8140.92    289.06 o 
  -8  11   2    69990.45    70279.09    639.68 o 
  -5  11   2    25459.41    25310.22    313.26 o 
  -2  11   2     1572.50     2117.11     96.39 o 
   1  11   2    16841.37    15895.42    436.70 o 
   4  11   2     6355.02     6803.92    364.02 o 
   7  11   2     7135.98     7548.04    255.14 o 
 -19  12   2     7213.07     6893.41    364.49 o 
 -16  12   2     2091.08     1738.15    134.77 o 
 -13  12   2    10062.48    10159.57    250.16 o 
 -10  12   2     8221.30     7577.16    220.15 o 
  -7  12   2     6660.35     6807.41    122.79 o 
  -4  12   2    35540.13    35067.01    421.15 o 
  -1  12   2     9120.92     8790.15    186.42 o 
   2  12   2    15464.42    15037.92    340.79 o 
   5  12   2     7266.96     6988.89    241.77 o 
 -18  13   2     3191.01     3354.24    205.80 o 
 -15  13   2     4881.27     4923.13    249.64 o 
 -12  13   2     4173.66     4302.13    196.74 o 
  -9  13   2     9753.69    10018.43    357.70 o 
  -6  13   2    17730.72    18221.07    372.56 o 
  -3  13   2    26442.92    26211.62    381.63 o 
   0  13   2    14471.70    13513.12    287.67 o 
   3  13   2    16204.50    15293.78    362.00 o 
   6  13   2      957.45      977.71    135.43 o 
 -17  14   2      706.86      813.07    114.74 o 
 -14  14   2     3094.50     2998.81    156.27 o 
 -11  14   2    17075.87    17140.78    334.53 o 
  -8  14   2    15019.77    15396.95    474.10 o 
  -5  14   2     3946.24     4040.75    147.11 o 
  -2  14   2    26907.98    25988.95    411.43 o 
   1  14   2     1408.19     1540.03    144.89 o 
   4  14   2      459.07      420.50    114.24 o 
 -16  15   2     5024.08     4535.57    233.60 o 
 -13  15   2    13919.86    13912.29    327.92 o 
 -10  15   2     9586.65     9674.74    234.83 o 
  -7  15   2    17686.80    17727.44    344.38 o 
  -4  15   2     1734.21     2051.10    122.50 o 
  -1  15   2      663.32      734.97     89.35 o 
   2  15   2     5461.43     5900.87    222.74 o 
 -18  16   2     4326.41     5230.43    280.14 o 
 -15  16   2     2720.64     2641.36    150.39 o 
 -12  16   2     6499.25     7174.81    221.08 o 
  -9  16   2     8620.16     9258.50    272.00 o 
  -6  16   2     6508.86     7164.03    212.93 o 
  -3  16   2     7877.77     7784.43    235.02 o 
   0  16   2     1115.60     1045.74    163.51 o 
 -17  17   2     2946.61     3201.32    215.35 o 
 -14  17   2     6674.37     7315.42    238.56 o 
 -11  17   2     1243.63     1505.44    113.40 o 
  -8  17   2    11992.52    12429.84    370.24 o 
  -5  17   2     2154.55     2578.08    144.24 o 
  -2  17   2     6060.15     6174.31    293.75 o 
 -16  18   2      474.80      571.53    160.09 o 
 -13  18   2     5436.63     6003.04    226.83 o 
 -10  18   2     4967.79     5719.04    376.23 o 
  -7  18   2     5421.70     5104.57    355.90 o 
  -4  18   2     6273.45     7019.13    312.22 o 
 -12  19   2     4502.60     4626.65    345.73 o 
  -9  19   2     2365.70     2765.82    284.72 o 
  -6  19   2     7710.19     9222.80    488.09 o 
   1   1   3    69017.86    74471.65    809.58 o 
  -1   2   3   147270.28   152775.19   1348.81 o 
   2   2   3    37804.34    40554.41    792.24 o 
  -3   3   3     5186.03     4871.40    148.41 o 
   0   3   3   154778.75   157944.00   1608.91 o 
   3   3   3    99679.12    92601.74   1193.30 o 
  -5   4   3    58797.52    56789.35    813.85 o 
  -2   4   3    47994.80    47631.63    271.10 o 
   1   4   3    20390.22    20435.39    211.67 o 
   4   4   3    10619.45    10012.42    204.81 o 
  -7   5   3   104837.22   102182.05   1658.34 o 
  -4   5   3    49985.52    52229.50    642.85 o 
  -1   5   3    12821.16    14134.39    264.40 o 
   2   5   3    28910.03    28983.44    640.61 o 
   5   5   3     8384.92     7553.51    175.34 o 
  -9   6   3    50025.38    48707.91    613.88 o 
  -6   6   3    39971.78    43519.04    561.30 o 
  -3   6   3    44436.84    46126.68    501.45 o 
   0   6   3   124819.82   121711.72   1030.12 o 
   3   6   3    28279.14    30606.59    492.17 o 
   6   6   3    24258.76    22578.52    384.94 o 
 -11   7   3    10551.37    10091.36    209.00 o 
  -8   7   3    18142.66    17965.01    284.58 o 
  -5   7   3    19429.73    18367.68    144.49 o 
  -2   7   3    24303.74    24113.81    301.27 o 
   1   7   3    55866.59    56345.37    656.42 o 
   4   7   3    32436.01    30313.87    509.68 o 
   7   7   3     9627.98     9319.51    255.28 o 
 -13   8   3     8070.89     8076.87    206.40 o 
 -10   8   3    93829.42    89111.38   1212.79 o 
  -7   8   3    12775.39    12787.54    180.42 o 
  -4   8   3    35950.18    37488.43    381.47 o 
  -1   8   3    35803.43    33857.98    338.91 o 
   2   8   3    30235.49    30710.91    498.39 o 
   5   8   3     4174.61     3914.82    165.87 o 
   8   8   3     8252.99     8139.75    276.80 o 
 -15   9   3     7804.00     8062.67    280.64 o 
 -12   9   3     5968.07     5760.59    179.58 o 
  -9   9   3     8464.63     8724.99    146.32 o 
  -6   9   3    67059.82    68071.72    605.94 o 
  -3   9   3    50008.65    48953.80    566.17 o 
   0   9   3    15465.42    15410.57    240.22 o 
   3   9   3     2659.26     2589.09    129.82 o 
   6   9   3     8860.95     8528.31    337.22 o 
   9   9   3     2250.28     2145.70    148.20 o 
 -17  10   3     1962.56     1985.60    142.52 o 
 -14  10   3     3625.45     3303.77    158.29 o 
 -11  10   3    42773.39    41275.84    594.54 o 
  -8  10   3    43997.43    43338.57    432.60 o 
  -5  10   3     9990.03    10192.05    147.04 o 
  -2  10   3     6162.72     7195.03    122.60 o 
   1  10   3     9208.91     8728.30    202.81 o 
   4  10   3     7531.61     7593.95    212.93 o 
   7  10   3     7870.90     7933.46    247.82 o 
 -19  11   3      710.94      686.87    144.89 o 
 -16  11   3    14363.42    13727.35    460.19 o 
 -13  11   3     6790.41     6414.88    290.34 o 
 -10  11   3    10263.71    10055.90    217.42 o 
  -7  11   3     5188.54     5764.09     95.50 o 
  -4  11   3    24920.53    24660.04    383.50 o 
  -1  11   3     7469.75     8001.40    183.46 o 
   2  11   3     8986.68     8822.01    222.06 o 
   5  11   3     4609.59     4491.79    183.52 o 
   8  11   3     1716.03     1910.59    155.64 o 
 -18  12   3     7629.60     7521.22    248.45 o 
 -15  12   3     2953.63     2527.00    142.31 o 
 -12  12   3     4110.32     4052.97    190.34 o 
  -9  12   3     9797.38     9970.51    188.58 o 
  -6  12   3     9697.13    10896.83    170.06 o 
  -3  12   3    11118.26    10740.92    367.52 o 
   0  12   3    19571.92    18197.89    287.16 o 
   3  12   3     7166.38     7707.44    231.54 o 
   6  12   3     4718.79     5101.81    228.34 o 
 -17  13   3      981.98      896.45    117.12 o 
 -14  13   3     5340.17     5391.89    195.29 o 
 -11  13   3     2335.29     2371.83    102.89 o 
  -8  13   3     5223.97     5637.75    149.66 o 
  -5  13   3    20272.65    21242.80    259.23 o 
  -2  13   3    11235.36    11596.77    228.68 o 
   1  13   3     7293.17     7689.36    222.74 o 
   4  13   3     2071.04     2216.70    160.57 o 
 -19  14   3     2129.32     2401.99    170.05 o 
 -16  14   3     1917.17     2055.64    132.74 o 
 -13  14   3     1162.12     1220.52    162.70 o 
 -10  14   3    32130.43    32136.68    504.68 o 
  -7  14   3     1908.88     1661.74     92.71 o 
  -4  14   3     9334.76     9079.33    201.33 o 
  -1  14   3     2433.63     2280.50    155.58 o 
   2  14   3     6958.46     7004.15    239.09 o 
   5  14   3      757.00      706.60    129.82 o 
 -18  15   3     1064.06     1017.77    132.45 o 
 -15  15   3     5225.51     5365.57    320.31 o 
 -12  15   3     9121.41     8872.66    279.38 o 
  -9  15   3     9389.52     9511.52    466.42 o 
  -6  15   3     1262.56     1491.58    107.53 o 
  -3  15   3     7071.19     7533.99    227.89 o 
   0  15   3     2040.69     2063.71    138.69 o 
   3  15   3     2037.75     2110.32    162.49 o 
 -17  16   3     3216.59     3409.86    233.87 o 
 -14  16   3     5987.69     5857.81    280.23 o 
 -11  16   3     1758.28     1995.43    189.91 o 
  -8  16   3    13315.55    13653.79    767.72 o 
  -5  16   3     5358.53     5716.67    189.41 o 
  -2  16   3     3880.22     3769.12    620.28 o 
   1  16   3     3379.25     3898.41    197.69 o 
 -16  17   3      563.90      644.61    109.19 o 
 -13  17   3     2347.41     2612.27    148.65 o 
 -10  17   3     1627.79     2257.38    165.37 o 
  -7  17   3     1668.90     1523.30    161.66 o 
  -4  17   3     6205.82     6474.90    442.33 o 
  -1  17   3     1716.52     1581.35    185.29 o 
 -15  18   3      421.23      354.05    103.30 o 
 -12  18   3     2352.02     2238.78    172.56 o 
  -9  18   3     9579.13    10554.87    477.92 o 
  -6  18   3     4936.25     5257.10    355.90 o 
  -3  18   3     5058.85     5565.70    279.31 o 
 -14  19   3     5707.88     5684.17    396.57 o 
 -11  19   3     1777.42     1809.99    254.21 o 
  -8  19   3     1117.88     1291.40    223.71 o 
  -5  19   3     1841.73     2633.63    284.72 o 
  -1   1   4    94936.08    96656.95    478.11 o 
  -3   2   4    10961.72    15753.61    369.57 o 
   0   2   4    25838.19    30496.07    545.98 o 
  -5   3   4    76352.21    77693.67   1036.23 o 
  -2   3   4   146830.56   166028.11   2210.02 o 
   1   3   4    18109.51    18419.79    434.96 o 
  -7   4   4   106301.48   103805.62   1801.34 o 
  -4   4   4    27708.88    30596.42    536.75 o 
  -1   4   4   100112.55   106806.51   1118.49 o 
   2   4   4    64424.30    64704.82    942.85 o 
  -9   5   4     3069.96     3410.28    142.31 o 
  -6   5   4    64304.02    66965.02    807.98 o 
  -3   5   4    13513.68    14156.62    288.15 o 
   0   5   4    33619.74    34792.95    450.58 o 
   3   5   4    28266.01    27456.99    386.67 o 
 -11   6   4     9186.49     9062.18    324.05 o 
  -8   6   4     3860.63     4105.64    146.53 o 
  -5   6   4    27876.70    29586.92    362.13 o 
  -2   6   4    44424.05    46317.34    530.81 o 
   1   6   4   103836.10   104137.62   1255.11 o 
   4   6   4     9042.43     9450.53    201.99 o 
 -13   7   4     7002.32     7033.19    408.24 o 
 -10   7   4     9636.53     9412.83    478.60 o 
  -7   7   4    61938.44    63868.45    776.48 o 
  -4   7   4     4926.01     5452.82     73.82 o 
  -1   7   4    24326.29    23414.56    337.19 o 
   2   7   4     2972.82     2962.58    116.60 o 
   5   7   4    61588.41    59586.86    848.48 o 
 -15   8   4      999.22     1032.02    105.35 o 
 -12   8   4    15587.95    14476.15    326.84 o 
  -9   8   4     5537.69     6025.96    150.61 o 
  -6   8   4    51789.83    48390.59    541.94 o 
  -3   8   4     4083.22     3901.62    120.70 o 
   0   8   4    16794.24    14900.42    227.43 o 
   3   8   4     9254.96     9223.10    222.06 o 
   6   8   4      840.52     1010.31    113.50 o 
 -17   9   4     1664.11     1784.85    147.33 o 
 -14   9   4     1057.73     1137.87     97.40 o 
 -11   9   4    24054.59    23327.45    377.28 o 
  -8   9   4     2813.97     2924.44     74.36 o 
  -5   9   4    49809.99    52074.48    476.34 o 
  -2   9   4     5624.59     6190.16    110.97 o 
   1   9   4     2749.46     3035.67    197.82 o 
   4   9   4     4698.97     4660.65    185.13 o 
   7   9   4     4947.44     4749.25    299.73 o 
 -19  10   4      481.35      339.19    130.96 o 
 -16  10   4    23030.27    21925.12    599.63 o 
 -13  10   4     2724.65     2586.58    138.35 o 
 -10  10   4    38640.91    38477.14    479.96 o 
  -7  10   4    22621.22    24358.45    303.41 o 
  -4  10   4    10106.99    10106.49    186.18 o 
  -1  10   4    11280.22    11137.93    206.96 o 
   2  10   4     6083.70     5693.19    194.80 o 
   5  10   4     1429.60     1486.07    117.96 o 
   8  10   4     1682.21     2094.91    196.58 o 
 -18  11   4     1109.20      957.21    126.55 o 
 -15  11   4     6454.41     6320.06    218.96 o 
 -12  11   4     4324.05     4345.27    214.10 o 
  -9  11   4     4097.31     4244.00    103.05 o 
  -6  11   4     9816.46    10144.17    151.58 o 
  -3  11   4     4620.37     4554.92    103.84 o 
   0  11   4     8338.98     7775.58    179.64 o 
   3  11   4     3234.63     2892.33    147.29 o 
   6  11   4     8280.41     8557.19    257.78 o 
 -17  12   4     2960.61     2917.72    190.44 o 
 -14  12   4     2266.85     2398.14    211.29 o 
 -11  12   4     9667.51    10224.81    222.64 o 
  -8  12   4     9573.82    10155.05    163.71 o 
  -5  12   4    22340.13    23316.93    280.94 o 
  -2  12   4     2760.54     2796.83    109.23 o 
   1  12   4    30976.20    30350.58    630.88 o 
   4  12   4     1191.79     1213.07    118.72 o 
   7  12   4     1329.94     1268.29    135.74 o 
 -19  13   4      831.01      632.66    133.69 o 
 -16  13   4     1908.55     1875.04    144.76 o 
 -13  13   4     1749.03     1995.29    172.03 o 
 -10  13   4    15725.14    15642.91    308.93 o 
  -7  13   4     5509.37     5328.87    132.91 o 
  -4  13   4    18212.70    19061.57    318.26 o 
  -1  13   4    11286.17    11202.03    229.92 o 
   2  13   4     1306.54     1132.50    113.24 o 
   5  13   4      385.86      401.31    109.57 o 
 -18  14   4     1025.29     1197.89    132.01 o 
 -15  14   4     5472.95     5769.82    219.49 o 
 -12  14   4     2596.75     2359.60    138.89 o 
  -9  14   4    22017.75    24328.23    430.34 o 
  -6  14   4     1520.53     1577.37    134.51 o 
  -3  14   4      791.01      812.66     81.50 o 
   0  14   4     2053.75     2183.90    141.37 o 
   3  14   4     1277.04     1088.92    134.43 o 
 -17  15   4      438.40      472.30    134.36 o 
 -14  15   4     3865.54     3920.48    166.05 o 
 -11  15   4     3564.85     4122.25    170.05 o 
  -8  15   4     2130.10     2311.50    127.11 o 
  -5  15   4     2995.26     3177.23    157.08 o 
  -2  15   4     1907.87     1458.57    159.98 o 
   1  15   4     1177.89     1313.77    180.23 o 
 -16  16   4     2498.74     2960.93    163.43 o 
 -13  16   4      349.82      390.25     93.93 o 
 -10  16   4     2084.35     2376.51    236.59 o 
  -7  16   4     1282.08     1480.60    136.05 o 
  -4  16   4     3077.75     2943.58    315.22 o 
  -1  16   4     1110.61     1077.19    325.39 o 
   2  16   4     6061.13     6149.02    290.69 o 
 -15  17   4      684.74      563.84    109.48 o 
 -12  17   4     1717.29     1893.69    128.89 o 
  -9  17   4     7510.48     8644.18    298.33 o 
  -6  17   4     2242.69     2252.43    179.32 o 
  -3  17   4     6899.72     7074.75    304.00 o 
   0  17   4      879.95     1096.39    173.42 o 
 -14  18   4     3369.50     3998.77    191.72 o 
 -11  18   4     1513.60     1626.95    223.71 o 
  -8  18   4     7684.47     8277.13    437.24 o 
  -5  18   4     5734.52     6556.91    298.33 o 
  -2  18   4      375.03      518.50    141.66 o 
 -13  19   4     4527.29     4230.08    345.73 o 
 -10  19   4     2540.14     2308.24    264.38 o 
  -7  19   4      342.05      223.71    172.86 o 
   0   1   5    17847.89    19945.04    550.01 o 
  -2   2   5    11736.78     9151.17    167.88 o 
   1   2   5    30070.00    30777.52    516.42 o 
  -4   3   5    53699.91    57189.16    559.41 o 
  -1   3   5   728222.19   804541.19  11392.84 o 
   2   3   5    94810.51    98562.72   1473.94 o 
  -6   4   5   258616.66   259141.13   3543.43 o 
  -3   4   5    24421.96    26542.22    398.84 o 
   0   4   5    34598.18    34950.61    538.49 o 
   3   4   5    62978.45    61541.26   1138.85 o 
  -8   5   5    90690.88    87019.05   1599.25 o 
  -5   5   5    56392.61    59043.59    776.70 o 
  -2   5   5    74859.65    77627.26    888.17 o 
   1   5   5    59826.91    64620.52    813.81 o 
   4   5   5     5002.97     4843.68    159.01 o 
 -10   6   5     3923.00     3133.31    124.62 o 
  -7   6   5    32292.85    32739.53    522.03 o 
  -4   6   5    19768.79    19773.45    196.30 o 
  -1   6   5    59321.93    62886.21    651.54 o 
   2   6   5    11461.45     9993.58    205.64 o 
   5   6   5    91546.38    90084.71   1251.53 o 
 -12   7   5    18945.48    19069.50    359.16 o 
  -9   7   5    11880.25    10538.31    263.78 o 
  -6   7   5    32195.96    32443.70    397.73 o 
   0   7   5   155914.41   149483.58   1654.23 o 
   3   7   5    20776.47    19464.43    347.12 o 
   6   7   5    26053.28    24647.14    425.87 o 
 -14   8   5     1075.26     1086.45     95.08 o 
 -11   8   5    20049.96    19827.01    369.19 o 
  -8   8   5      633.66      665.31     58.12 o 
  -5   8   5   211662.58   215554.67   1932.96 o 
  -2   8   5    22817.30    22950.52    295.07 o 
   1   8   5    34942.59    34279.46    539.30 o 
   4   8   5    20020.66    18923.95    355.28 o 
   7   8   5     8593.20     8625.05    400.77 o 
 -16   9   5    14963.99    14680.61    339.15 o 
 -13   9   5     4486.97     3998.40    331.27 o 
 -10   9   5   112450.50   109580.07   1750.72 o 
  -7   9   5    35203.83    34991.33    373.63 o 
  -4   9   5    29380.67    31299.54    364.93 o 
  -1   9   5    28718.92    28485.31    385.04 o 
   2   9   5     1195.80     1156.20     95.08 o 
   5   9   5     2581.89     2477.59    135.43 o 
   8   9   5     7243.71     7442.93    261.34 o 
 -18  10   5     1171.25     1084.00    131.58 o 
 -15  10   5    22371.94    22624.76    419.87 o 
 -12  10   5    28214.11    27950.34    480.76 o 
  -9  10   5     6487.72     6800.92    129.42 o 
  -6  10   5    41414.88    43344.95    467.20 o 
  -3  10   5    14083.01    13079.76    193.89 o 
   0  10   5     3802.41     3752.00    135.08 o 
   3  10   5     5539.06     4962.52    182.79 o 
   6  10   5    14103.33    14422.71    513.80 o 
   9  10   5      380.10      230.37    112.10 o 
 -17  11   5    18798.22    18751.83    402.58 o 
 -14  11   5     7149.20     7111.80    213.08 o 
 -11  11   5    20953.71    21143.54    319.54 o 
  -8  11   5    35879.88    34561.84    377.33 o 
  -5  11   5    21415.16    22034.64    324.33 o 
  -2  11   5     3229.11     3392.83    107.57 o 
   1  11   5    63975.92    62881.14    922.91 o 
   4  11   5     2177.20     2272.27    255.16 o 
   7  11   5     9151.80     9090.61    457.58 o 
 -19  12   5      990.01      943.07    134.22 o 
 -16  12   5     5214.12     5203.18    191.35 o 
 -13  12   5     4742.07     4438.72    164.17 o 
 -10  12   5     1837.11     1950.74    148.98 o 
  -7  12   5    20946.70    21031.54    288.07 o 
  -4  12   5    42855.36    42317.29    740.89 o 
  -1  12   5    19764.83    19435.65    307.85 o 
   2  12   5    16853.34    16718.19    359.12 o 
   5  12   5     8053.99     8426.89    259.97 o 
 -18  13   5     2593.50     2463.51    163.78 o 
 -15  13   5     6372.43     5924.50    203.46 o 
 -12  13   5      841.02      737.63     83.23 o 
  -9  13   5    68314.34    71036.61   1001.76 o 
  -6  13   5     4734.37     4957.81    140.90 o 
  -3  13   5    14529.34    13562.75    246.19 o 
   0  13   5    33094.81    33066.02    576.35 o 
   3  13   5     1315.43     1173.77    132.30 o 
   6  13   5     2283.69     2206.12    270.73 o 
 -17  14   5     1197.33     1092.90    132.45 o 
 -14  14   5    14411.42    14136.18    397.84 o 
 -11  14   5    31412.49    32455.49    851.37 o 
  -8  14   5     5604.51     6256.55    253.91 o 
  -5  14   5    29911.63    29273.53    437.80 o 
  -2  14   5     1743.48     1504.38    168.63 o 
   1  14   5     4017.00     3840.61    186.65 o 
   4  14   5      496.58      552.41    120.17 o 
 -16  15   5     8966.51     9206.12    333.82 o 
 -13  15   5     1661.47     1737.72    124.62 o 
 -10  15   5    19013.60    19088.96    377.48 o 
  -7  15   5      347.51      543.65     85.60 o 
  -4  15   5     2204.32     2246.09    204.01 o 
  -1  15   5     1638.42     1714.58    219.58 o 
   2  15   5    11260.54    11818.62    323.56 o 
 -18  16   5      275.54      236.07    132.87 o 
 -15  16   5     7084.97     7317.39    236.14 o 
 -12  16   5      234.21      474.08     91.85 o 
  -9  16   5     6352.30     6587.04    244.15 o 
  -6  16   5      587.55      511.48    117.17 o 
  -3  16   5    17472.61    17626.83    574.52 o 
   0  16   5     2929.94     3620.67    182.79 o 
 -17  17   5     1784.31     2119.25    157.83 o 
 -14  17   5     3095.87     3187.22    164.17 o 
 -11  17   5      756.24     1018.64    132.87 o 
  -8  17   5    22599.08    23275.62    782.97 o 
  -5  17   5     7130.06     7038.64    305.01 o 
  -2  17   5     4682.59     5295.22    275.08 o 
 -16  18   5     1208.27     1148.01    135.03 o 
 -13  18   5     8457.29     9100.78    467.75 o 
 -10  18   5     4631.33     5480.80    366.06 o 
  -7  18   5     3867.06     3487.78    305.05 o 
  -4  18   5     8965.98    10033.70    364.80 o 
 -12  19   5     1419.76     1413.42    244.04 o 
  -9  19   5     6497.05     6833.21    416.91 o 
  -6  19   5      613.10     1118.53    213.54 o 
   1   1   6   113423.04   121896.14   2260.89 o 
  -1   2   6    52394.99    63419.50   1555.78 o 
   2   2   6     1439.00     2116.03     98.03 o 
  -3   3   6     7501.43     8185.14    303.05 o 
   0   3   6    37391.04    38159.63    395.13 o 
   3   3   6     7614.19     6905.23    198.73 o 
  -5   4   6    10784.26    11323.19    314.46 o 
  -2   4   6   124404.88   130003.84   1386.48 o 
   1   4   6    62125.13    63798.53   1018.98 o 
   4   4   6     8453.09     9033.78    202.57 o 
  -7   5   6    88271.81    91329.09   1242.19 o 
  -4   5   6    68604.01    70144.23    829.80 o 
  -1   5   6    29532.03    33420.91    467.47 o 
   2   5   6     4581.49     4105.42    109.19 o 
   5   5   6      235.43      524.06     92.37 o 
  -9   6   6    46767.23    47044.67    723.36 o 
  -6   6   6    16463.67    15474.14    291.87 o 
  -3   6   6    26368.89    29995.18    322.87 o 
   0   6   6     5552.54     5943.86    267.12 o 
   3   6   6     1640.61     1703.75     94.80 o 
   6   6   6    16207.89    16398.90    321.93 o 
 -11   7   6    14280.26    13417.91    280.91 o 
  -8   7   6     3120.41     2808.04    122.39 o 
  -5   7   6     1031.16     1637.88     41.92 o 
  -2   7   6       71.03       33.83     35.17 o 
   1   7   6     8368.65     8408.07    175.56 o 
   4   7   6    30715.74    28297.31    644.36 o 
   7   7   6     9920.79     9624.27    239.41 o 
 -13   8   6      674.69      716.65     88.23 o 
 -10   8   6     3953.20     3523.49    214.48 o 
  -7   8   6     7364.04     7878.56    185.67 o 
  -4   8   6    17477.37    19231.84    213.84 o 
  -1   8   6    16672.27    15384.38    199.31 o 
   2   8   6    13411.58    13004.90    271.22 o 
   5   8   6     1131.54      825.44    102.37 o 
   8   8   6      382.68      186.95     90.47 o 
 -15   9   6      775.59      605.42    224.19 o 
 -12   9   6     1828.51     1762.75    145.35 o 
  -9   9   6       32.67      107.68     45.33 o 
  -6   9   6    15269.78    14310.02    195.34 o 
  -3   9   6    19123.63    18692.55    245.01 o 
   0   9   6     2671.74     2931.84    103.83 o 
   3   9   6     3980.95     3607.90    147.29 o 
   6   9   6      121.19       13.22     73.79 o 
   9   9   6      393.00      403.84    112.84 o 
 -17  10   6     1460.71     1291.83    158.29 o 
 -14  10   6      481.95      518.77    136.66 o 
 -11  10   6    24198.42    22866.23    398.43 o 
  -8  10   6    11504.31    11922.55    173.47 o 
  -5  10   6     1477.59     1424.02     66.07 o 
  -2  10   6      283.14      225.65     59.17 o 
   1  10   6     1239.80     1192.07     96.43 o 
   4  10   6      270.60      163.50     84.50 o 
   7  10   6     3958.74     3881.59    213.96 o 
 -19  11   6      298.06      182.47    110.55 o 
 -16  11   6     4224.61     4048.55    289.65 o 
 -13  11   6     4377.63     4265.77    159.98 o 
 -10  11   6     3525.13     3369.08    120.35 o 
  -7  11   6     7259.20     8159.88    118.05 o 
  -4  11   6     1803.49     1955.92     72.25 o 
  -1  11   6      183.34      228.75     57.78 o 
   2  11   6     6098.54     5865.24    186.65 o 
   5  11   6     1149.92     1033.06    116.59 o 
   8  11   6     1278.80     1349.43    143.45 o 
 -18  12   6       58.80       31.04     92.46 o 
 -15  12   6      659.56      618.42     98.68 o 
 -12  12   6     1435.94     1266.45     95.77 o 
  -9  12   6      257.95      278.72     41.10 o 
  -6  12   6     1956.36     2066.89     78.42 o 
  -3  12   6    13632.44    12947.21    244.97 o 
   0  12   6    16213.45    16095.16    522.13 o 
   3  12   6     2356.80     2650.07    157.89 o 
   6  12   6     1516.69     1031.74    134.01 o 
 -17  13   6      221.17      121.64     98.85 o 
 -14  13   6      967.62      840.75    123.87 o 
 -11  13   6      566.79      435.87    122.02 o 
  -8  13   6     7610.67     8049.77    180.35 o 
  -5  13   6     7070.37     7374.87    158.10 o 
  -2  13   6     7598.71     7346.41    178.27 o 
   1  13   6     1706.61     1726.19    120.17 o 
   4  13   6      794.99      749.95    122.68 o 
 -19  14   6      403.94      332.64    117.12 o 
 -16  14   6      416.66      127.87     93.57 o 
 -13  14   6      572.45      426.75    109.89 o 
 -10  14   6    16677.17    16747.38    328.05 o 
  -7  14   6     5977.15     6139.17    181.40 o 
  -4  14   6      776.74      741.49     71.20 o 
  -1  14   6      808.44      669.04    104.77 o 
   2  14   6      213.21      220.08     96.42 o 
   5  14   6       90.99       51.74    104.70 o 
 -18  15   6      139.40       10.17    124.45 o 
 -15  15   6     6727.71     7062.12    268.99 o 
 -12  15   6      756.76      742.33    134.22 o 
  -9  15   6       66.04       86.84     67.87 o 
  -6  15   6      131.12      246.67     74.51 o 
  -3  15   6      663.06      567.21    101.00 o 
   0  15   6      135.49       68.60     89.16 o 
   3  15   6      445.94      391.23    137.87 o 
 -17  16   6      371.99      227.10    127.04 o 
 -14  16   6       73.94      119.29     83.57 o 
 -11  16   6      787.04      839.85    101.65 o 
  -8  16   6        1.52        5.08     86.28 o 
  -5  16   6      161.05      143.01    137.27 o 
  -2  16   6     1070.93     1130.49    118.83 o 
   1  16   6     3533.48     4128.95    203.59 o 
 -16  17   6       96.04      172.05     95.77 o 
 -13  17   6     1360.38     1598.71    125.15 o 
 -10  17   6      408.18      569.43    172.86 o 
  -7  17   6      582.02      620.28    193.20 o 
  -4  17   6     7715.46     8057.30    488.09 o 
  -1  17   6      613.87      535.37    141.66 o 
 -15  18   6      659.78      557.39    136.61 o 
 -12  18   6        5.47       10.17    142.36 o 
  -9  18   6     5181.56     5379.12    366.06 o 
  -6  18   6        8.95       10.17    152.53 o 
  -3  18   6      780.03      786.97    158.80 o 
 -14  19   6     4920.99     5307.94    396.57 o 
 -11  19   6      763.18      823.65    203.37 o 
  -8  19   6      163.91      305.05    183.03 o 
  -5  19   6      374.76      315.22    183.03 o 
  -1   1   7    14505.20    16517.82    732.98 o 
  -3   2   7    47026.30    47180.51    642.60 o 
   0   2   7   107185.61   112325.76   1136.78 o 
  -5   3   7   147329.94   140588.02   1627.70 o 
  -2   3   7    40957.95    39898.75    239.41 o 
   1   3   7    52206.94    53407.79    586.90 o 
  -7   4   7   198459.55   190170.19   2289.04 o 
  -4   4   7    13806.33    16313.67    163.72 o 
  -1   4   7   290091.25   305342.38   3414.94 o 
   2   4   7    11785.56    12538.54    289.81 o 
  -9   5   7     3397.93     3359.83    116.24 o 
  -6   5   7   109961.35   112438.92   1257.90 o 
  -3   5   7    21665.76    21969.56    163.11 o 
   0   5   7    12582.89    14381.86    224.91 o 
   3   5   7    53645.18    50982.81   1109.25 o 
 -11   6   7    24006.95    23596.03    533.25 o 
  -8   6   7    15658.46    16682.62    308.28 o 
  -2   6   7   235682.92   245599.73   3105.87 o 
   1   6   7    69405.73    70610.02   1231.87 o 
   4   6   7   104128.55   100814.94   2213.31 o 
 -13   7   7    21402.78    20219.11    382.46 o 
 -10   7   7    15775.23    14978.35    300.86 o 
  -7   7   7   112144.14   110473.14   1672.22 o 
  -4   7   7    25698.54    24886.11    329.67 o 
  -1   7   7    38179.64    37662.79    375.93 o 
   2   7   7    17618.75    15988.00    336.29 o 
   5   7   7    46702.93    46052.42    814.16 o 
 -15   8   7     1380.59     1321.25    114.24 o 
 -12   8   7    38466.02    38199.75    594.05 o 
  -9   8   7    10721.78     9408.83    195.45 o 
  -6   8   7   118511.32   119472.45   1261.25 o 
  -3   8   7    16409.27    17878.56    265.16 o 
   0   8   7    60738.52    56679.11    684.21 o 
   3   8   7     3882.71     3726.97    216.85 o 
   6   8   7     4215.36     3814.76    156.55 o 
 -17   9   7    13281.62    12794.64    315.28 o 
 -14   9   7    13626.67    12329.13    286.59 o 
 -11   9   7    49505.41    47042.05    696.14 o 
  -8   9   7      353.15      391.14     41.40 o 
  -5   9   7    61301.76    62600.09    550.89 o 
  -2   9   7     4046.62     3889.04     65.07 o 
   1   9   7     2295.57     2171.64    121.23 o 
   4   9   7     9916.81     9390.43    225.81 o 
   7   9   7     6025.57     6183.81    253.73 o 
 -19  10   7     5750.06     5847.51    314.12 o 
 -16  10   7    22431.18    22203.64    433.45 o 
 -13  10   7    11888.97    11579.33    356.51 o 
 -10  10   7    43006.60    43530.99    463.33 o 
  -7  10   7    24812.22    24817.38    249.99 o 
  -4  10   7     5729.13     5908.48    105.84 o 
  -1  10   7    12970.43    12453.02    336.60 o 
   2  10   7    19029.82    19231.71    366.40 o 
   5  10   7     7733.53     7586.81    316.64 o 
   8  10   7     6360.31     6170.25    238.14 o 
 -18  11   7      960.99     1162.81    226.14 o 
 -15  11   7     3268.11     3583.93    166.05 o 
 -12  11   7     6094.95     6153.30    189.33 o 
  -9  11   7     1631.69     1740.24     74.30 o 
  -6  11   7    50970.69    52845.08    932.41 o 
  -3  11   7    22039.39    21826.79    303.55 o 
   0  11   7    40737.22    39574.38    603.96 o 
   3  11   7    12153.05    11303.42    276.66 o 
   6  11   7    11022.11    11451.56    450.15 o 
 -17  12   7     8539.82     8711.36    301.28 o 
 -14  12   7     1729.89     1835.33    123.01 o 
 -11  12   7    11059.71    11163.46    211.63 o 
  -8  12   7    82582.59    85445.21    898.41 o 
  -5  12   7    32196.81    31131.79    383.75 o 
  -2  12   7    22485.89    21880.49    326.12 o 
   1  12   7    41819.49    40835.71    656.44 o 
   4  12   7     1147.26     1441.77    130.78 o 
   7  12   7      418.49      273.83    111.64 o 
 -19  13   7      165.23      241.90    116.48 o 
 -16  13   7     6910.62     6934.58    230.25 o 
 -13  13   7    18648.64    18190.80    361.16 o 
 -10  13   7    31183.10    31881.72    504.40 o 
  -7  13   7     9419.60    10394.33    167.75 o 
  -4  13   7    34266.57    33744.73    448.79 o 
  -1  13   7     2267.99     2756.35    180.53 o 
   2  13   7     1773.34     1445.01    134.47 o 
   5  13   7     3759.61     3842.25    271.17 o 
 -18  14   7     6778.32     6826.38    286.00 o 
 -15  14   7    15470.46    15028.66    640.61 o 
 -12  14   7     7721.22     7948.33    250.06 o 
  -9  14   7    18808.58    20763.13    561.04 o 
  -6  14   7     6111.61     6489.31    156.63 o 
  -3  14   7      602.49      669.50     87.69 o 
   0  14   7    15074.21    14232.83    329.11 o 
   3  14   7     1249.43     1466.62    137.06 o 
 -17  15   7     1516.43     1589.32    472.83 o 
 -14  15   7     5954.15     5965.32    258.55 o 
 -11  15   7     7715.59     8521.84    226.81 o 
  -8  15   7     1290.25     1693.77    145.17 o 
  -5  15   7    19648.29    18718.77    450.91 o 
  -2  15   7     2509.78     2511.80    145.23 o 
   1  15   7     9755.28    10060.42    312.47 o 
 -16  16   7     5862.24     6114.78    355.90 o 
 -13  16   7      219.74      185.11     84.02 o 
 -10  16   7     8548.84     9182.12    447.41 o 
  -7  16   7     5344.15     6023.55    247.98 o 
  -4  16   7    12208.05    11413.41    377.02 o 
  -1  16   7     4734.85     4964.34    205.82 o 
 -15  17   7     6771.18     7377.99    250.16 o 
 -12  17   7     2825.95     2643.80    274.55 o 
  -9  17   7    10885.38    11022.62    508.42 o 
  -6  17   7    10767.93    10538.94    363.05 o 
  -3  17   7     8638.75     8498.36    332.90 o 
   0  17   7     1233.20     1555.77    315.22 o 
 -14  18   7     5693.44     6528.15    427.08 o 
 -11  18   7     2211.21     2338.75    264.38 o 
  -8  18   7     9433.83    10127.79    498.25 o 
  -5  18   7     3549.98     3837.00    589.77 o 
 -13  19   7     4797.56     4921.54    386.40 o 
 -10  19   7     3738.53     3996.21    335.56 o 
  -7  19   7       66.12       40.67    152.53 o 
   0   1   8    26535.41    30444.76    575.08 o 
  -2   2   8    11637.91    12654.45    268.99 o 
   1   2   8    97874.66   107579.97   1362.19 o 
  -4   3   8    76702.43    82888.26    902.37 o 
  -1   3   8    41090.32    44110.67    697.00 o 
   2   3   8    13754.16    13760.98    204.44 o 
  -6   4   8    52507.95    50994.54    482.75 o 
  -3   4   8    26624.25    31280.02    261.36 o 
   0   4   8    44858.49    46004.59    463.58 o 
   3   4   8    27311.78    25613.81    532.20 o 
  -8   5   8     6174.03     6206.93    128.31 o 
  -5   5   8    34113.31    34020.77    480.89 o 
  -2   5   8   215256.45   234813.75   2095.63 o 
   1   5   8    39771.20    39676.22    602.42 o 
   4   5   8    61639.88    60101.71    893.44 o 
 -10   6   8    47915.58    46652.36    753.33 o 
  -7   6   8    59652.71    59995.79    758.62 o 
  -4   6   8    63548.18    70718.63    794.02 o 
  -1   6   8    45820.02    50575.25    803.04 o 
   2   6   8    17894.24    15815.80    277.33 o 
   5   6   8    14346.53    14058.60    268.91 o 
 -12   7   8     8265.44     7778.40    204.81 o 
  -9   7   8     5709.80     5846.83    143.81 o 
  -6   7   8    14505.17    13641.58    233.62 o 
  -3   7   8    74451.49    75507.11    678.80 o 
   0   7   8    14526.04    13037.44    242.33 o 
   3   7   8     6515.29     6163.56    157.64 o 
   6   7   8     3986.50     3834.02    333.27 o 
 -14   8   8     1222.22     1315.92    147.61 o 
 -11   8   8     4412.05     4539.34    142.31 o 
  -8   8   8    23905.77    22740.14    342.02 o 
  -5   8   8    41729.17    43595.54    400.16 o 
  -2   8   8     2155.41     2611.06     48.14 o 
   1   8   8     5369.96     5443.29    170.91 o 
   4   8   8     3543.98     3171.90    133.37 o 
   7   8   8     3451.62     3047.95    156.03 o 
 -16   9   8     1584.23     1529.01    231.60 o 
 -13   9   8    29028.65    27862.33    466.92 o 
 -10   9   8     7184.78     6605.81    150.14 o 
  -7   9   8     4740.93     4991.50    102.45 o 
  -4   9   8    15811.16    15507.17    232.88 o 
  -1   9   8     4542.88     4416.00    158.51 o 
   2   9   8     8913.50     8357.06    208.70 o 
   5   9   8     2400.78     2353.03    130.52 o 
   8   9   8     5789.89     6084.84    217.66 o 
 -18  10   8     2556.63     2664.11    166.05 o 
 -15  10   8     3566.26     3395.17    249.52 o 
 -12  10   8     5155.49     5083.52    162.15 o 
  -9  10   8     5795.44     5902.62    115.23 o 
  -6  10   8    23176.13    23316.00    321.35 o 
  -3  10   8    20266.07    20755.36    236.65 o 
   0  10   8     9755.56     9559.67    268.74 o 
   3  10   8     8442.66     8213.13    227.60 o 
   6  10   8     1699.08     1581.63    128.40 o 
   9  10   8      850.89      902.29    135.43 o 
 -17  11   8     1580.32     1583.01    137.92 o 
 -14  11   8     4367.60     4507.40    278.67 o 
 -11  11   8     4265.74     4049.31    117.83 o 
  -8  11   8     6345.22     6565.46    113.92 o 
  -5  11   8     4234.17     3874.72    103.05 o 
  -2  11   8    22920.64    22252.65    402.45 o 
   1  11   8     7854.56     7828.57    241.80 o 
   4  11   8     1714.24     1843.66    129.82 o 
   7  11   8      708.30      930.16    123.98 o 
 -19  12   8     2001.29     1796.27    157.64 o 
 -16  12   8     1463.08     1530.47    130.75 o 
 -13  12   8     2975.86     3347.56    179.25 o 
 -10  12   8     2243.90     2478.77    101.49 o 
  -7  12   8    27486.42    28407.20    538.26 o 
  -4  12   8     2548.60     2297.74    121.82 o 
  -1  12   8     4859.66     4514.71    138.07 o 
   2  12   8     2091.22     2347.48    135.43 o 
   5  12   8     2052.48     1977.30    157.09 o 
 -18  13   8      891.05      890.47    121.23 o 
 -15  13   8     3676.52     3467.57    166.27 o 
 -12  13   8     7123.69     7232.67    315.22 o 
  -9  13   8    17830.07    19240.90    260.64 o 
  -6  13   8     3430.59     3235.47    116.11 o 
  -3  13   8     3111.52     3158.05    124.75 o 
   0  13   8     4906.64     4501.48    184.47 o 
   3  13   8     2295.15     2490.31    194.36 o 
   6  13   8     1594.50     1518.51    188.12 o 
 -17  14   8     5179.81     5507.50    214.88 o 
 -14  14   8     6351.18     5907.33    310.14 o 
 -11  14   8     5170.94     5228.26    173.69 o 
  -8  14   8     1043.87     1169.72     79.24 o 
  -5  14   8    11380.74    11042.50    261.38 o 
  -2  14   8    13872.16    13056.74    290.64 o 
   1  14   8     5886.75     5922.75    219.91 o 
   4  14   8      150.00      161.84    105.67 o 
 -16  15   8      957.18      745.57    136.05 o 
 -13  15   8      766.51      671.13     99.46 o 
 -10  15   8     1860.75     1626.16    122.05 o 
  -7  15   8     2380.90     2831.67    164.91 o 
  -4  15   8     1996.24     1810.82    130.52 o 
  -1  15   8     6769.87     6897.90    225.81 o 
   2  15   8     1377.72     1393.60    140.58 o 
 -15  16   8     3208.65     3681.35    173.69 o 
 -12  16   8      798.19      873.10    244.04 o 
  -9  16   8     2298.62     1748.98    223.71 o 
  -6  16   8     8026.55     8959.18    467.75 o 
  -3  16   8     2074.83     2037.14    142.31 o 
   0  16   8     1478.48     1827.58    148.94 o 
 -17  17   8      405.51      457.58    143.80 o 
 -14  17   8      714.91      675.04    140.07 o 
 -11  17   8     5286.51     5704.51    355.90 o 
  -8  17   8     1945.58     1850.66    233.87 o 
  -5  17   8     5382.37     5427.09    265.75 o 
  -2  17   8      669.38      632.49    147.44 o 
 -13  18   8      914.05     1027.01    213.54 o 
 -10  18   8      761.59      660.95    193.20 o 
  -7  18   8      526.31      762.63    193.20 o 
  -4  18   8      535.98      612.62    148.95 o 
 -12  19   8      212.45       10.17    162.70 o 
  -9  19   8     1845.68     1545.61    233.87 o 
  -6  19   8     1616.78     1982.85    254.21 o 
   0   0   9    37075.89    46510.55   1240.55 o 
   1   1   9    60958.02    66576.42    945.00 o 
  -1   2   9    10622.54    12916.45    320.31 o 
   2   2   9    85259.56    84720.70   1872.54 o 
  -3   3   9     8911.49    10657.48    292.69 o 
   0   3   9    42371.83    47653.51    885.83 o 
   3   3   9    25161.48    23362.63    400.43 o 
  -5   4   9    62317.27    65599.23   1514.15 o 
  -2   4   9   116131.20   125879.54   1768.74 o 
   1   4   9    77543.95    82875.73   1423.01 o 
   4   4   9    40046.08    39424.69    549.23 o 
  -7   5   9    12928.90    13208.50    306.26 o 
  -4   5   9    32694.40    33563.88    449.60 o 
  -1   5   9   102344.89   107844.84   1115.93 o 
   2   5   9    49363.05    49893.06    737.27 o 
   5   5   9    16714.40    15748.36    300.27 o 
  -9   6   9    30093.96    29598.11    409.91 o 
  -6   6   9    54654.13    52259.91    754.89 o 
  -3   6   9   118157.36   123583.80   1258.90 o 
   0   6   9    12665.63    13413.04    294.99 o 
   3   6   9    71937.22    68045.25    881.93 o 
   6   6   9    14052.28    13872.57    298.37 o 
 -11   7   9     5828.88     5765.37    165.05 o 
  -8   7   9    68785.43    65666.85    905.50 o 
  -5   7   9    26369.10    27397.82    328.66 o 
  -2   7   9   147519.95   152269.02   1565.60 o 
   1   7   9    20980.78    20693.33    357.73 o 
   4   7   9    12495.39    11821.47    267.27 o 
   7   7   9     5411.29     5565.95    194.60 o 
 -13   8   9    56902.92    55190.73    832.85 o 
 -10   8   9     4496.88     4175.61    126.55 o 
  -7   8   9    67853.69    70772.34   1200.62 o 
  -4   8   9    19400.51    20584.12    238.79 o 
  -1   8   9     6112.03     6339.94    124.02 o 
   2   8   9     6459.81     6320.78    169.44 o 
   5   8   9     9180.35     8428.91    261.07 o 
   8   8   9     1413.44     1188.00    152.99 o 
 -15   9   9     1881.15     1896.59    128.09 o 
 -12   9   9    23690.24    23426.24    494.17 o 
  -9   9   9     3391.98     3598.59    114.48 o 
  -6   9   9     9415.89     9762.68    163.17 o 
  -3   9   9    30379.88    31074.41    348.63 o 
   0   9   9    16700.54    17262.44    316.28 o 
   3   9   9    12776.19    12086.36    331.68 o 
   6   9   9     4761.46     4711.69    188.07 o 
   9   9   9    14563.22    14830.04    355.28 o 
 -17  10   9     3729.28     4049.73    185.47 o 
 -14  10   9     4660.38     4597.50    345.45 o 
 -11  10   9     6462.25     6618.88    187.29 o 
  -8  10   9     3108.34     3106.16    116.40 o 
  -5  10   9     9322.60     9713.38    197.02 o 
  -2  10   9     9375.42     9164.72    231.05 o 
   1  10   9     8228.45     7590.98    214.59 o 
   4  10   9    22160.79    21455.54    539.25 o 
   7  10   9     1586.63     1470.19    132.98 o 
 -19  11   9     2635.57     2649.10    175.34 o 
 -16  11   9     1517.19     1588.88    126.55 o 
 -13  11   9     4656.70     4510.93    171.75 o 
 -10  11   9     7938.53     7910.37    146.89 o 
  -7  11   9    38611.14    39171.12    429.83 o 
  -4  11   9     5084.21     5190.74    111.19 o 
  -1  11   9    40215.02    40125.72    521.68 o 
   2  11   9    11583.60    11826.18    397.92 o 
   5  11   9     2162.92     1778.57    137.06 o 
   8  11   9      692.74      781.59    147.27 o 
 -18  12   9     1269.00     1479.86    139.92 o 
 -15  12   9     2115.21     1984.75    149.05 o 
 -12  12   9    22883.55    22341.49    430.03 o 
  -9  12   9     3252.59     3094.21    100.23 o 
  -6  12   9    36495.79    38593.19    464.07 o 
  -3  12   9    10913.56    10673.86    218.86 o 
   0  12   9     3206.86     2890.49    153.49 o 
   3  12   9     1132.62     1284.61    120.17 o 
   6  12   9     1269.69     1042.26    135.43 o 
 -17  13   9     9491.05    10276.67    287.19 o 
 -14  13   9     9234.63     9770.50    266.37 o 
 -11  13   9    23021.97    22984.96    509.90 o 
  -8  13   9     9373.53    10054.79    217.79 o 
  -5  13   9    10775.36    10992.46    227.49 o 
  -2  13   9     4072.79     4372.00    167.44 o 
   1  13   9     4314.05     4014.07    193.55 o 
   4  13   9     2117.48     2144.60    205.90 o 
 -16  14   9     4076.50     3931.89    222.55 o 
 -13  14   9     7634.03     7432.52    325.39 o 
 -10  14   9     2767.59     2738.31    144.51 o 
  -7  14   9     1458.53     1667.66    105.35 o 
  -4  14   9     7341.81     7406.80    212.58 o 
  -1  14   9     4577.58     5071.68    190.16 o 
   2  14   9     1117.88     1076.61    127.43 o 
 -18  15   9     4758.97     5078.68    284.72 o 
 -15  15   9     2508.83     2788.89    193.20 o 
 -12  15   9     2371.27     2467.73    139.92 o 
  -9  15   9      832.71     1067.69    183.03 o 
  -6  15   9    14517.00    15671.05    331.56 o 
  -3  15   9     1900.55     1593.79    120.65 o 
   0  15   9    14163.45    14220.27    346.80 o 
   3  15   9     1988.75     2117.12    203.23 o 
 -17  16   9     1111.41     1362.81    167.94 o 
 -14  16   9     1844.53     2137.11    172.12 o 
 -11  16   9     7396.75     7829.72    427.08 o 
  -8  16   9     1060.69     1149.04    193.20 o 
  -5  16   9    18895.52    18940.29    495.50 o 
  -2  16   9     3906.52     4028.04    188.07 o 
   1  16   9     2050.61     1989.20    158.42 o 
 -16  17   9     4869.80     5505.73    284.72 o 
 -13  17   9      888.30     1027.01    213.54 o 
 -10  17   9    10710.36    10768.40    498.25 o 
  -7  17   9    11482.46    12601.07    409.65 o 
  -4  17   9     1523.35     1643.97    167.94 o 
  -1  17   9      804.78      877.25    127.43 o 
 -15  18   9     3990.74     4453.79    366.06 o 
 -12  18   9     4496.90     5501.14    386.40 o 
  -9  18   9     1136.60      894.82    213.54 o 
  -6  18   9     1216.75     1395.98    164.91 o 
  -3  18   9      812.92      859.27    160.70 o 
 -11  19   9      563.85     1413.42    233.87 o 
  -8  19   9      782.79      996.51    223.71 o 
  -1   1  10    28251.02    30840.95    549.10 o 
  -3   2  10   211825.64   222154.16   3971.76 o 
   0   2  10   113062.96   127133.59   1886.17 o 
  -5   3  10    65724.00    65193.86   1736.73 o 
  -2   3  10     3719.59     3245.27    131.43 o 
   1   3  10     7381.15     7243.63    161.14 o 
  -7   4  10     7620.38     7356.48    276.73 o 
  -4   4  10   108558.40   111914.60   1704.02 o 
  -1   4  10    17831.24    18863.45    292.48 o 
   2   4  10    28479.10    28767.46    461.43 o 
  -9   5  10     4827.80     4581.82    157.83 o 
  -6   5  10    18213.50    17943.40    372.79 o 
  -3   5  10    54535.40    60438.33    714.92 o 
   0   5  10    10803.54    10261.99    148.77 o 
   3   5  10   171167.73   162819.53   2173.49 o 
 -11   6  10     6911.03     6123.55    180.29 o 
  -8   6  10    38789.71    39321.54    541.13 o 
  -5   6  10    24900.96    24508.48    285.34 o 
  -2   6  10   435060.53   461206.59   3852.59 o 
   1   6  10    15983.94    16108.86    301.10 o 
   4   6  10    48227.40    46222.68    711.61 o 
 -13   7  10    17855.42    18066.86    343.34 o 
 -10   7  10     2161.29     1932.35    191.82 o 
  -7   7  10   127214.60   126295.59   1635.47 o 
  -4   7  10    34263.27    35924.54    375.47 o 
  -1   7  10    13246.37    12721.45    248.18 o 
   2   7  10    28315.35    26382.19    437.51 o 
   5   7  10     7468.33     7136.37    214.23 o 
 -15   8  10     3082.72     2796.78    143.91 o 
 -12   8  10    62167.28    60011.29    873.98 o 
  -9   8  10    12714.29    12195.89    281.90 o 
  -6   8  10    32914.59    33544.56    412.65 o 
  -3   8  10    60714.76    64492.75    713.26 o 
   0   8  10     7558.59     7365.91    183.52 o 
   3   8  10    12212.06    11324.39    263.01 o 
   6   8  10    10638.35    10381.10    266.93 o 
 -17   9  10     8173.56     8228.47    379.20 o 
 -14   9  10    26922.37    25364.03    837.94 o 
 -11   9  10     7716.66     7645.31    196.67 o 
  -8   9  10    18201.47    17594.89    277.97 o 
  -5   9  10     5023.75     5483.14    110.56 o 
  -2   9  10     2833.41     2640.47     90.17 o 
   1   9  10     8495.59     8078.56    189.01 o 
   4   9  10    22723.78    22188.58    431.20 o 
   7   9  10     1673.90     1402.82    124.86 o 
 -19  10  10     7393.60     7655.71    275.02 o 
 -16  10  10     1508.94     1573.96    129.91 o 
 -13  10  10     9586.17     8820.29    382.48 o 
 -10  10  10     8262.45     7742.99    215.75 o 
  -7  10  10     7313.18     7701.28    140.34 o 
  -4  10  10     5073.36     5051.48    107.92 o 
  -1  10  10    46282.43    45348.12    582.99 o 
   2  10  10    16468.10    15829.91    441.56 o 
   5  10  10     6434.38     6407.59    224.60 o 
   8  10  10     4177.30     4305.36    207.05 o 
 -18  11  10     1615.45     1989.23    217.21 o 
 -15  11  10      519.46      580.55     91.06 o 
 -12  11  10     2540.11     2624.12    114.96 o 
  -9  11  10     3546.82     3203.52     96.99 o 
  -6  11  10    73233.11    73935.02   1113.46 o 
  -3  11  10     7537.53     7444.46    172.63 o 
   0  11  10    19700.86    18892.60    527.18 o 
   3  11  10    17392.07    16422.30    355.28 o 
   6  11  10     1159.88      992.44    123.89 o 
 -17  12  10     4811.16     5079.96    207.05 o 
 -14  12  10     4467.51     4542.41    185.23 o 
 -11  12  10    33075.90    33782.01    462.13 o 
  -8  12  10    24850.72    26579.35    340.60 o 
  -5  12  10    11707.13    11936.81    215.76 o 
  -2  12  10    27142.53    27503.15    482.91 o 
   1  12  10     2487.15     2039.99    137.92 o 
   4  12  10     1959.36     1807.43    138.35 o 
   7  12  10      479.27      478.28    122.17 o 
 -19  13  10      384.98      223.60    116.24 o 
 -16  13  10    13344.48    14402.77    336.14 o 
 -13  13  10    19919.55    19865.50    382.99 o 
 -10  13  10     3653.52     3882.27    131.23 o 
  -7  13  10    10708.68    11573.20    271.35 o 
  -4  13  10     7094.26     7206.85    209.00 o 
  -1  13  10     1627.33     1413.92    120.17 o 
   2  13  10     2990.91     2992.36    199.60 o 
   5  13  10     6477.76     6748.33    302.82 o 
 -18  14  10     5974.93     6338.88    240.56 o 
 -15  14  10     2820.04     2869.76    179.32 o 
 -12  14  10    14550.52    14424.80    369.82 o 
  -9  14  10     1794.97     1986.07    101.30 o 
  -6  14  10     8099.38     8152.62    216.73 o 
  -3  14  10     1737.17     1685.94    120.97 o 
   0  14  10    22339.18    21701.63    436.66 o 
   3  14  10     1266.43     1367.79    224.06 o 
 -17  15  10     3058.22     2859.39    269.46 o 
 -14  15  10     2456.58     2197.81    157.69 o 
 -11  15  10     3354.99     3181.59    192.54 o 
  -8  15  10      414.91      226.34     96.87 o 
  -5  15  10    33102.57    33269.93   1080.62 o 
  -2  15  10     2928.65     2799.18    255.78 o 
   1  15  10     4681.85     4890.31    215.25 o 
 -16  16  10     1589.58     1606.62    244.04 o 
 -13  16  10     1570.78     1542.32    381.32 o 
 -10  16  10    17728.21    17438.91    671.12 o 
  -7  16  10     6675.37     6973.69    291.14 o 
  -4  16  10     4919.20     4979.92    206.40 o 
  -1  16  10     6335.29     7154.93    248.63 o 
 -15  17  10     8491.09     8642.29    327.09 o 
 -12  17  10     4502.55     5124.91    366.06 o 
  -9  17  10     3062.72     2582.79    284.72 o 
  -6  17  10    12421.61    12996.00    676.20 o 
  -3  17  10      425.92      490.17    142.36 o 
 -14  18  10      564.53       10.17    172.86 o 
 -11  18  10     3922.08     4087.72    345.73 o 
  -8  18  10     1146.39     1240.55    223.71 o 
  -5  18  10     1462.89     1497.52    175.17 o 
 -13  19  10     1730.23     1911.67    264.38 o 
 -10  19  10     1293.27     1769.31    254.21 o 
  -7  19  10      353.21      447.41    193.20 o 
   0   1  11    51948.84    63750.10   1194.79 o 
  -2   2  11    19295.63    23523.86    433.89 o 
   1   2  11     2028.18     1887.66    112.82 o 
  -4   3  11    81068.15    85738.64   1007.25 o 
  -1   3  11    66818.88    73890.73   1344.33 o 
   2   3  11    14516.81    15689.84    341.59 o 
  -6   4  11    74979.34    77754.45   1153.84 o 
  -3   4  11     5655.63     6596.15    129.77 o 
   0   4  11   106822.63   114665.27   1307.50 o 
   3   4  11    14067.34    15295.17    247.91 o 
  -8   5  11     9852.08     9581.90    223.69 o 
  -5   5  11    17609.50    17312.73    298.61 o 
  -2   5  11    31042.79    31435.71    494.72 o 
   1   5  11     7648.10     7685.17    218.62 o 
   4   5  11     8927.84     8031.81    185.47 o 
 -10   6  11     4970.76     4731.27    164.31 o 
  -7   6  11    11230.65    11599.40    391.33 o 
  -4   6  11     9840.31     9969.85    138.07 o 
  -1   6  11    35182.18    37036.26    554.35 o 
   2   6  11    26964.27    26208.48    426.17 o 
   5   6  11    18939.82    18351.73    427.17 o 
 -12   7  11    18007.41    16714.12    339.15 o 
  -9   7  11    12451.75    11977.31    318.50 o 
  -6   7  11    17428.81    17739.23    272.51 o 
  -3   7  11    75293.65    76840.88    776.66 o 
   0   7  11    25615.44    24004.62    420.16 o 
   3   7  11     5589.52     5780.14    150.14 o 
   6   7  11     1524.57     1467.54    205.34 o 
 -14   8  11     1145.02     1002.02    101.28 o 
 -11   8  11     1709.59     1623.93    104.74 o 
  -8   8  11    32851.57    33499.00    443.04 o 
  -5   8  11    45490.68    45551.09    453.03 o 
  -2   8  11     1455.15     1448.55     64.93 o 
   1   8  11     7793.22     7565.47    169.44 o 
   4   8  11     3233.44     3033.54    238.89 o 
   7   8  11      756.53      619.45    104.42 o 
 -16   9  11     1050.25      803.70    143.71 o 
 -13   9  11    27377.83    27232.82    530.07 o 
 -10   9  11     9840.66    10406.52    227.86 o 
  -7   9  11      501.71      879.38    136.44 o 
  -4   9  11     3076.53     3321.33     65.23 o 
  -1   9  11     2250.11     2428.27    126.85 o 
   2   9  11     1309.46     1199.79     87.67 o 
   5   9  11     6242.99     6318.72    262.21 o 
   8   9  11     2314.90     2052.57    143.26 o 
 -18  10  11     3284.51     3413.74    267.76 o 
 -15  10  11     3331.40     3091.19    155.78 o 
 -12  10  11     6840.02     6900.72    200.80 o 
  -9  10  11     4681.41     4713.41    119.07 o 
  -6  10  11     1425.25     1752.20     69.06 o 
  -3  10  11     3724.31     4044.57    113.53 o 
   0  10  11    21477.06    20706.25    389.04 o 
   3  10  11    13360.52    13187.07    292.48 o 
   6  10  11     2240.00     2363.30    149.20 o 
   9  10  11     1385.83     1264.28    224.49 o 
 -17  11  11     1276.55     1175.68    128.89 o 
 -14  11  11     1410.15     1399.47    110.31 o 
 -11  11  11     1035.68     1293.80     76.01 o 
  -8  11  11     1342.81     1587.35     75.35 o 
  -5  11  11    15465.83    16033.12    228.51 o 
  -2  11  11    14379.13    14509.31    297.30 o 
   1  11  11     9823.77     9951.60    369.88 o 
   4  11  11     2894.87     2930.10    150.14 o 
   7  11  11      273.21      169.30    104.77 o 
 -19  12  11      954.93      931.01    139.92 o 
 -16  12  11      507.23      646.18    108.83 o 
 -13  12  11     2824.17     2905.51    286.90 o 
 -10  12  11     1570.25     1714.38     86.21 o 
  -7  12  11     9191.25     9665.07    189.64 o 
  -4  12  11     3760.27     3579.52    172.62 o 
  -1  12  11      797.64      849.92     95.08 o 
   2  12  11      823.54      745.39    109.57 o 
   5  12  11      248.59      104.20    108.31 o 
 -18  13  11      859.43      670.13    145.97 o 
 -15  13  11     2588.42     2432.82    140.65 o 
 -12  13  11    23124.68    23416.53    625.36 o 
  -9  13  11     5557.57     5697.02    131.16 o 
  -6  13  11      841.89      933.72    133.80 o 
  -3  13  11      809.46      753.36     91.50 o 
   0  13  11     1069.82     1130.99    112.82 o 
   3  13  11      688.58      579.88    112.84 o 
 -17  14  11     6829.66     7496.92    301.73 o 
 -14  14  11     1292.46     1117.81    132.87 o 
 -11  14  11      702.92      986.74    172.86 o 
  -8  14  11     1466.04     1551.95    103.60 o 
  -5  14  11      931.34     1013.51    101.45 o 
  -2  14  11     1285.09     1150.23    115.53 o 
   1  14  11     1091.79      984.08    115.08 o 
   4  14  11     2580.42     2348.94    164.36 o 
 -16  15  11      891.55      559.27    193.20 o 
 -13  15  11     1928.03     2260.39    176.05 o 
 -10  15  11      490.55      589.77    162.70 o 
  -7  15  11      757.67      815.45    108.32 o 
  -4  15  11     3037.60     2841.48    148.20 o 
  -1  15  11     6822.81     6907.16    288.26 o 
   2  15  11      513.05      720.67    160.28 o 
 -15  16  11      540.51      584.86    140.07 o 
 -12  16  11     1597.19     1626.95    233.87 o 
  -9  16  11     5865.56     6019.73    366.06 o 
  -6  16  11    11926.44    13107.01    384.22 o 
  -3  16  11      761.94      893.64    113.24 o 
   0  16  11     1504.35     1161.24    133.37 o 
 -14  17  11      342.63      500.52    131.71 o 
 -11  17  11     6002.21     7300.96    427.08 o 
  -8  17  11      743.27      498.25    183.03 o 
  -5  17  11      569.34      841.88    143.27 o 
  -2  17  11      465.86      413.79    108.31 o 
 -13  18  11      298.21      579.60    193.20 o 
 -10  18  11      534.83      955.84    213.54 o 
  -7  18  11      533.93      508.42    193.20 o 
  -4  18  11      225.26      172.86    193.20 o 
 -12  19  11     1002.96      823.65    213.54 o 
  -9  19  11      247.71      233.87    183.03 o 
   0   0  12   198206.59   216201.89   3721.66 o 
   1   1  12   178342.05   187791.23   2663.08 o 
  -1   2  12    22456.14    26135.05    441.10 o 
   2   2  12    23914.24    25301.71    347.48 o 
  -3   3  12   306098.34   322374.66   6965.40 o 
   0   3  12     4762.39     4753.04    132.85 o 
   3   3  12     1156.23     1632.44     77.65 o 
  -5   4  12    76145.38    77351.91   1207.86 o 
  -2   4  12     6112.33     7199.27    235.97 o 
   1   4  12    58214.55    57858.11    655.06 o 
   4   4  12    23960.86    23085.70    366.90 o 
  -7   5  12      677.05     1106.07    108.39 o 
  -4   5  12   181490.16   187462.81   1982.23 o 
  -1   5  12    68398.80    70290.08    936.31 o 
   2   5  12   107660.41   106331.13   1778.49 o 
   5   5  12     7551.41     6972.66    177.21 o 
  -9   6  12    55440.61    51981.68    798.23 o 
  -6   6  12    44163.55    43509.09    556.96 o 
  -3   6  12   112727.43   115216.59   1336.43 o 
   0   6  12    16944.20    16816.62    287.30 o 
   3   6  12    89022.98    83986.51   1192.39 o 
   6   6  12     1498.50     1523.88    127.35 o 
 -11   7  12    35801.30    33383.48    527.09 o 
  -8   7  12   128145.15   130165.36   1631.28 o 
  -5   7  12    27279.66    30633.30    394.81 o 
  -2   7  12   170539.42   180587.03   1746.26 o 
   1   7  12    13140.19    12591.76    389.02 o 
   4   7  12    14270.11    13306.98    263.24 o 
   7   7  12    17899.26    18307.89    366.21 o 
 -13   8  12    46023.96    46453.92    697.66 o 
 -10   8  12     8193.34     8185.89    234.81 o 
  -7   8  12    49570.99    49090.00    547.20 o 
  -4   8  12     7967.07     8395.28    206.91 o 
  -1   8  12     5862.83     6207.16    160.17 o 
   2   8  12    30215.06    30853.71    486.33 o 
   5   8  12    20660.06    20320.39    482.64 o 
   8   8  12    12420.19    12661.53    415.06 o 
 -15   9  12      481.69      535.81     95.08 o 
 -12   9  12    22124.21    22013.91    398.13 o 
  -9   9  12    20061.47    19536.14    282.76 o 
  -6   9  12     1559.22     1628.38     65.89 o 
  -3   9  12    82297.11    83831.28   1328.25 o 
   0   9  12    30140.63    30620.97    660.62 o 
   3   9  12    38775.67    36077.97    581.97 o 
   6   9  12    10553.44    10620.64    272.39 o 
   9   9  12     9560.76     9827.71    375.11 o 
 -17  10  12     1205.39     1238.65    132.01 o 
 -14  10  12     3663.06     3570.34    161.22 o 
 -11  10  12      778.17      976.85     74.33 o 
  -8  10  12    33507.40    33693.45    440.50 o 
  -5  10  12    56976.12    57314.90    620.99 o 
  -2  10  12    25954.11    24606.46    341.12 o 
   1  10  12    24024.28    22520.15    406.23 o 
   4  10  12    18629.82    18177.74    374.50 o 
   7  10  12      212.35      317.36    102.91 o 
 -19  11  12     7757.47     8542.21    284.41 o 
 -16  11  12      145.07      228.90     92.74 o 
 -13  11  12    13210.58    12021.35    269.13 o 
 -10  11  12    21947.40    22321.61    319.87 o 
  -7  11  12    45834.94    45411.66    685.21 o 
  -4  11  12    27663.49    27903.34    453.98 o 
  -1  11  12    42752.77    42649.25    655.08 o 
   2  11  12     1480.15     1520.88    121.48 o 
   5  11  12      841.66      596.42    108.31 o 
   8  11  12     3838.47     4014.76    205.31 o 
 -18  12  12     6271.53     6898.79    245.31 o 
 -15  12  12    16924.82    17111.41    800.01 o 
 -12  12  12    33124.65    32670.32    466.73 o 
  -9  12  12     1503.37     1608.19     73.90 o 
  -6  12  12    16912.30    16940.08    371.63 o 
  -3  12  12     6051.55     6119.22    179.79 o 
   0  12  12      109.65      175.02     83.23 o 
   3  12  12     9065.88     8989.51    517.83 o 
   6  12  12     2188.94     2200.54    163.54 o 
 -17  13  12     9395.49    10395.74    490.49 o 
 -14  13  12     9031.54     9133.02    347.94 o 
 -11  13  12    17188.23    18032.63    328.44 o 
  -8  13  12     7367.11     8301.10    207.36 o 
  -5  13  12      547.91      846.72     89.16 o 
  -2  13  12    19051.41    18060.47    375.10 o 
   1  13  12     3528.16     4111.99    183.52 o 
   4  13  12    10259.29    10779.70    311.77 o 
 -16  14  12     3184.64     3701.10    238.96 o 
 -13  14  12    11067.86    10920.93    477.92 o 
 -10  14  12      304.49      307.30     97.74 o 
  -7  14  12     6847.07     6778.55    211.18 o 
  -4  14  12    18164.23    18892.32    380.98 o 
  -1  14  12     7756.24     7304.69    250.14 o 
   2  14  12     6340.49     6885.32    240.93 o 
 -15  15  12       36.22      101.68    162.70 o 
 -12  15  12    20629.28    21049.31    502.70 o 
  -9  15  12     7986.68     8063.59    416.91 o 
  -6  15  12    24235.38    24160.06    532.12 o 
  -3  15  12     7282.43     6921.16    236.04 o 
   0  15  12    10630.73    10774.78    303.86 o 
 -17  16  12     1775.98     1962.51    274.55 o 
 -14  16  12     5949.12     6276.60    276.19 o 
 -11  16  12    12238.46    12019.13    528.76 o 
  -8  16  12    11859.74    11523.38    373.68 o 
  -5  16  12    16569.90    16842.09    365.35 o 
  -2  16  12     1095.99     1143.04    127.43 o 
   1  16  12     1570.94     1397.69    149.90 o 
 -16  17  12     6868.26     7428.91    427.08 o 
 -13  17  12     2064.22     2115.04    274.55 o 
 -10  17  12    15222.28    16818.64    650.78 o 
  -7  17  12     5706.44     6814.49    287.34 o 
  -4  17  12      239.78      311.37    129.41 o 
  -1  17  12     4962.51     5329.52    229.46 o 
 -12  18  12     3643.42     3772.50    335.56 o 
  -9  18  12      112.80      172.86    162.70 o 
  -6  18  12     4129.50     4129.93    264.38 o 
 -11  19  12     2977.21     3569.13    345.73 o 
  -8  19  12      782.80      843.98    223.71 o 
  -1   1  13    40586.93    46306.64    852.01 o 
  -3   2  13    33706.79    38444.63    777.89 o 
   0   2  13    40532.12    42498.42    819.30 o 
  -5   3  13    35172.34    39093.27    486.40 o 
  -2   3  13    12827.33    12306.99    218.62 o 
   1   3  13     9734.82    11049.30    145.30 o 
  -7   4  13    38467.91    38019.34    495.88 o 
  -4   4  13   106670.85   114291.98   1867.42 o 
  -1   4  13    74289.66    82382.01   1205.00 o 
   2   4  13    29289.75    30697.84    489.11 o 
  -9   5  13      361.21      351.32     56.71 o 
  -6   5  13    19134.97    19983.86    253.21 o 
  -3   5  13     6213.48     7237.82    146.96 o 
   0   5  13    32406.87    32638.95    472.07 o 
   3   5  13     9753.34    10237.20    276.20 o 
 -11   6  13     2806.10     3202.48    205.98 o 
  -8   6  13    10230.88     9562.06    288.48 o 
  -5   6  13     4069.24     3453.69     73.38 o 
  -2   6  13     7306.62     7902.51    192.97 o 
   1   6  13      466.33      424.65     74.20 o 
   4   6  13     5109.81     4950.89    223.17 o 
 -13   7  13      993.88      947.96    101.00 o 
 -10   7  13    14841.99    15131.82    287.34 o 
  -7   7  13     2688.30     2695.53     80.57 o 
  -4   7  13    22047.98    21837.71    320.30 o 
  -1   7  13    25351.54    25734.00    318.35 o 
   2   7  13     6431.66     6542.50    152.41 o 
   5   7  13     5058.89     5007.23    156.03 o 
 -15   8  13     2567.05     2554.75    149.38 o 
 -12   8  13    12607.86    12673.99    331.71 o 
  -9   8  13     2253.66     2291.16    286.84 o 
  -6   8  13     9954.96     9611.96    182.66 o 
  -3   8  13    36498.21    38139.31    359.24 o 
   0   8  13    29681.27    29530.72    467.23 o 
   3   8  13    11394.07    10879.13    253.10 o 
   6   8  13     4016.94     4403.89    185.13 o 
 -17   9  13     1104.69     1068.30    124.62 o 
 -14   9  13     1622.49     1506.80    115.18 o 
 -11   9  13     9909.22     9861.75    303.99 o 
  -8   9  13    11529.57    11442.40    178.36 o 
  -5   9  13    27152.14    27727.75    275.91 o 
  -2   9  13     2760.78     2701.32    186.86 o 
   1   9  13     2708.34     2640.43    130.52 o 
   4   9  13     1249.06     1455.85    106.15 o 
   7   9  13       67.98      102.80     92.46 o 
 -19  10  13      325.19      203.09    132.87 o 
 -16  10  13     7407.15     7729.26    241.77 o 
 -13  10  13     1074.73     1157.93    122.53 o 
 -10  10  13      839.34      784.97     62.79 o 
  -7  10  13      398.20      597.18     42.88 o 
  -4  10  13    47409.66    48480.66    593.72 o 
  -1  10  13      856.38      711.97    103.10 o 
   2  10  13     1994.70     1685.20    110.31 o 
   5  10  13      185.63      183.78     91.06 o 
   8  10  13      503.38      576.31    124.62 o 
 -18  11  13      644.36      739.03    293.17 o 
 -15  11  13      848.62      815.87    104.62 o 
 -12  11  13     1097.78     1059.54     77.18 o 
  -9  11  13     1917.14     2254.43     77.62 o 
  -6  11  13     6367.19     6456.95    141.13 o 
  -3  11  13     3689.39     3618.35    154.09 o 
   0  11  13      100.80       72.05     66.37 o 
   3  11  13     1139.03     1284.89    110.55 o 
   6  11  13     3308.94     3260.52    175.34 o 
 -17  12  13      200.34      191.73    184.20 o 
 -14  12  13    12850.78    13122.93    274.46 o 
 -11  12  13     1848.17     2078.78    117.42 o 
  -8  12  13     1860.84     1742.32     93.93 o 
  -5  12  13     7935.17     8567.66    207.21 o 
  -2  12  13     4643.75     4421.08    173.08 o 
   1  12  13    14058.68    13992.79    319.96 o 
   4  12  13      840.06     1110.01    121.48 o 
 -16  13  13     1059.66      996.96    227.58 o 
 -13  13  13      419.90      212.09    162.70 o 
 -10  13  13     6717.40     6657.85    220.90 o 
  -7  13  13      743.65      749.55     89.48 o 
  -4  13  13     8579.14     9001.86    232.52 o 
  -1  13  13     1333.74     1312.90    117.60 o 
   2  13  13     3642.76     3960.98    247.98 o 
   5  13  13     2081.91     2428.78    168.43 o 
 -18  14  13      817.49      650.78    223.71 o 
 -15  14  13     2793.35     3172.56    305.05 o 
 -12  14  13     5731.19     5531.64    325.39 o 
  -9  14  13     4668.30     5176.77    181.45 o 
  -6  14  13     1339.74     1385.86    113.08 o 
  -3  14  13     4950.57     4949.91    181.45 o 
   0  14  13      351.26      455.03    101.00 o 
   3  14  13      656.48      769.89    126.75 o 
 -17  15  13      203.84      447.41    193.20 o 
 -14  15  13      504.34      386.40    172.86 o 
 -11  15  13      418.59      325.39    162.70 o 
  -8  15  13    11366.16    11951.34    267.39 o 
  -5  15  13     1182.82      990.19    159.67 o 
  -2  15  13      505.89      350.70     91.62 o 
   1  15  13      198.58      249.37    116.18 o 
 -16  16  13      365.28      650.78    203.37 o 
 -13  16  13     3938.64     4012.58    225.72 o 
 -10  16  13     4409.49     4158.90    325.39 o 
  -7  16  13     1323.84     1172.27    208.45 o 
  -4  16  13      149.16      213.68    129.46 o 
  -1  16  13       87.80       69.00    100.13 o 
 -15  17  13     1116.36     1026.21    158.18 o 
 -12  17  13       50.64      294.89    172.86 o 
  -9  17  13       16.24       10.17    152.53 o 
  -6  17  13      544.59      478.47    131.71 o 
  -3  17  13     1463.13     1082.24    128.89 o 
 -14  18  13       89.97       30.51    172.86 o 
 -11  18  13      192.44      315.22    172.86 o 
  -8  18  13     1638.46     1626.95    244.04 o 
  -5  18  13      292.83      439.67    150.48 o 
 -10  19  13      172.83      244.04    183.03 o 
   0   1  14   184793.08   198791.89   3909.77 o 
  -2   2  14    91124.35   101352.81   1294.55 o 
   1   2  14    29986.23    29954.78    400.31 o 
  -4   3  14    37789.54    39538.65    678.08 o 
  -1   3  14    15447.78    16199.33    351.44 o 
   2   3  14    34094.80    34446.01    460.49 o 
  -6   4  14    15916.22    15803.06    229.60 o 
  -3   4  14    87262.40    92635.79   1227.68 o 
   0   4  14    67093.09    68620.33    968.01 o 
   3   4  14    15464.96    15512.72    213.72 o 
  -8   5  14    21533.64    20053.82    383.10 o 
  -5   5  14   134042.22   139988.41   1817.13 o 
  -2   5  14    30910.24    32064.78    525.73 o 
   1   5  14   131992.70   137537.20   1778.84 o 
   4   5  14     9510.57     9287.93    210.15 o 
 -10   6  14    85630.55    81080.72   1061.38 o 
  -7   6  14    39682.88    39330.36    589.89 o 
  -4   6  14    81882.34    84053.91   1059.13 o 
  -1   6  14    39696.00    41330.93    494.35 o 
   2   6  14    14681.01    14074.07    322.12 o 
   5   6  14     5939.35     6099.69    373.56 o 
 -12   7  14     5862.68     6154.75    189.79 o 
  -9   7  14    60160.24    60171.02    846.46 o 
  -6   7  14    21582.32    23138.31    343.44 o 
  -3   7  14    11506.76    11468.72    212.77 o 
   0   7  14     5918.72     6586.45    161.92 o 
   3   7  14    40493.13    39439.63    654.69 o 
   6   7  14     9454.04     9108.77    323.05 o 
 -14   8  14     5541.08     5354.57    204.24 o 
 -11   8  14    16106.86    16904.21    329.15 o 
  -8   8  14    15048.61    14714.34    272.99 o 
  -5   8  14    13313.99    13788.12    202.65 o 
  -2   8  14    56158.20    56922.17    784.92 o 
   1   8  14    25696.65    26207.79    472.80 o 
   4   8  14    11054.13    10318.77    254.67 o 
   7   8  14    39015.99    39983.04    652.40 o 
 -16   9  14     3732.35     3649.80    208.68 o 
 -13   9  14     6080.36     6093.26    261.80 o 
 -10   9  14    12206.58    11638.73    237.17 o 
  -7   9  14    12077.74    12469.54    211.02 o 
  -4   9  14    68964.61    69394.00    730.67 o 
  -1   9  14     7331.38     7103.82    453.91 o 
   2   9  14    49668.48    48344.63    764.13 o 
   5   9  14     5854.08     5517.28    401.24 o 
   8   9  14     4437.81     4493.20    200.80 o 
 -18  10  14     3013.57     2857.07    177.21 o 
 -15  10  14     2789.98     2701.57    149.38 o 
 -12  10  14    10501.23    10087.92    223.69 o 
  -9  10  14    43592.11    44556.22    575.02 o 
  -6  10  14     9350.04     9288.27    147.88 o 
  -3  10  14   135884.83   134508.25   1757.03 o 
   0  10  14    18642.06    17983.26    345.48 o 
   3  10  14     3780.46     3270.92    167.81 o 
   6  10  14      926.55     1127.34    125.43 o 
 -17  11  14     2181.60     2197.81    150.95 o 
 -14  11  14    20189.48    20335.10    748.21 o 
 -11  11  14     6585.14     6425.49    181.99 o 
  -8  11  14    24699.67    24096.12    344.61 o 
  -5  11  14    15734.18    15937.77    456.27 o 
  -2  11  14     7099.16     7204.58    207.05 o 
   1  11  14     1398.10     1414.12    111.24 o 
   4  11  14     3927.81     3582.51    202.97 o 
   7  11  14     2853.43     3052.01    180.74 o 
 -16  12  14     2843.41     2901.00    161.92 o 
 -13  12  14    19143.47    19673.30    329.69 o 
 -10  12  14     8909.75     8946.59    240.06 o 
  -7  12  14    12477.50    12093.33    235.60 o 
  -4  12  14     2374.45     2566.61    125.15 o 
  -1  12  14    18709.64    17740.37    355.54 o 
   2  12  14     4789.97     4638.45    208.90 o 
   5  12  14     3878.68     4116.84    212.30 o 
 -18  13  14     5894.23     5841.04    237.81 o 
 -15  13  14    10881.82    11081.04    636.92 o 
 -12  13  14     3969.15     4051.54    212.02 o 
  -9  13  14     3683.31     3879.76    148.24 o 
  -6  13  14     1108.56     1423.37    109.48 o 
  -3  13  14    19927.74    19475.75    391.01 o 
   0  13  14      813.72      857.63    112.82 o 
   3  13  14    18491.65    19429.30    557.82 o 
 -17  14  14     2025.93     1891.33    274.55 o 
 -14  14  14     1287.02     1108.36    193.20 o 
 -11  14  14     4103.68     4668.29    179.79 o 
  -8  14  14     8836.47     9073.33    246.17 o 
  -5  14  14     4385.76     4714.74    200.52 o 
  -2  14  14    15871.18    15623.01    359.47 o 
   1  14  14     5361.04     5530.45    271.11 o 
   4  14  14     2851.27     2836.56    187.13 o 
 -16  15  14      806.96      660.95    193.20 o 
 -13  15  14    15459.14    16586.38    455.52 o 
 -10  15  14     3213.92     2938.69    284.72 o 
  -7  15  14    22745.08    23217.79    463.32 o 
  -4  15  14    10306.48    10702.13    295.23 o 
  -1  15  14     2067.55     2130.06    148.20 o 
   2  15  14     1244.22     1334.43    145.23 o 
 -15  16  14     1366.77     1250.72    233.87 o 
 -12  16  14    12358.20    12486.87    579.60 o 
  -9  16  14    24248.20    26183.79    874.49 o 
  -6  16  14     3800.07     3736.26    188.69 o 
  -3  16  14     1139.96     1147.60    120.97 o 
   0  16  14     1840.08     1839.76    155.64 o 
 -14  17  14     3662.96     4484.29    366.06 o 
 -11  17  14     2071.46     2155.71    274.55 o 
  -8  17  14      363.36      315.22    162.70 o 
  -5  17  14     2830.51     2657.82    204.07 o 
  -2  17  14     1914.88     1700.47    153.22 o 
 -13  18  14      628.59      457.58    203.37 o 
 -10  18  14     2390.31     2531.95    284.72 o 
  -7  18  14     3907.09     3985.82    251.35 o 
  -4  18  14     1640.22     1450.20    182.40 o 
   0   0  15   115161.95   124980.59   3396.27 o 
   1   1  15    12027.56    12529.08    259.00 o 
  -1   2  15    23490.65    29333.30    583.53 o 
   2   2  15    11954.91    12810.46    311.23 o 
  -3   3  15    58857.01    62631.98   1259.64 o 
   0   3  15    24309.71    24423.14    355.38 o 
   3   3  15     5117.25     5583.31    119.68 o 
  -5   4  15    18573.60    19545.75    411.77 o 
  -2   4  15     8430.68     9660.04    223.71 o 
   1   4  15   131216.42   133386.02   1490.46 o 
   4   4  15     7287.59     6984.72    156.89 o 
  -7   5  15     8416.16     7767.13    168.75 o 
  -4   5  15    82587.32    81662.84    930.57 o 
  -1   5  15    15923.35    17048.98    444.96 o 
   2   5  15     8610.21     9513.79    182.36 o 
   5   5  15    15517.90    14501.41    284.41 o 
  -9   6  15    88953.86    89220.55   1768.21 o 
  -6   6  15     8462.83     8583.92    161.05 o 
  -3   6  15    11801.26    12343.00    256.16 o 
   0   6  15     7410.50     7368.70    188.08 o 
   3   6  15    11533.86    12196.81    275.02 o 
   6   6  15     3322.90     2942.59    132.45 o 
 -11   7  15    10821.98    10392.94    256.61 o 
  -8   7  15    15838.92    16038.97    321.55 o 
  -5   7  15    15008.81    15245.99    249.54 o 
  -2   7  15     9998.97     9930.72    179.99 o 
   1   7  15     9820.60    10022.93    284.46 o 
   4   7  15     8622.14     8981.66    235.57 o 
   7   7  15    16709.38    16417.62    350.93 o 
 -13   8  15     1884.91     1871.16    128.89 o 
 -10   8  15    11229.38    10507.83    231.26 o 
  -7   8  15     2887.69     2877.84    115.95 o 
  -4   8  15    12057.69    11966.99    163.01 o 
  -1   8  15     7871.39     8551.01    195.29 o 
   2   8  15    35277.95    34555.94    866.04 o 
   5   8  15     3937.44     4069.22    159.14 o 
   8   8  15    11009.60    11345.64    406.89 o 
 -15   9  15      269.98      339.15     95.08 o 
 -12   9  15     2910.76     3195.63    137.32 o 
  -9   9  15    11570.82    11847.55    204.51 o 
  -6   9  15     5908.82     6396.22    129.67 o 
  -3   9  15   146291.30   151401.34   1899.19 o 
   0   9  15     3891.29     3686.32    142.52 o 
   3   9  15    12761.59    12552.60    282.27 o 
   6   9  15     5775.63     5617.62    214.23 o 
   9   9  15      705.64      733.26    129.91 o 
 -17  10  15      545.87      634.25    110.31 o 
 -14  10  15     1020.17     1139.93    105.35 o 
 -11  10  15     6394.75     6165.79    149.37 o 
  -8  10  15    29681.12    29998.93    544.51 o 
  -5  10  15    22524.38    22515.99    348.21 o 
  -2  10  15    10438.40    10368.21    286.75 o 
   1  10  15    15537.62    14914.96    315.86 o 
   4  10  15     3102.95     2855.03    159.50 o 
   7  10  15     1310.10     1318.58    140.63 o 
 -16  11  15      775.78      742.42    112.84 o 
 -13  11  15    26088.14    26457.83    430.03 o 
 -10  11  15     7388.67     6994.94    259.78 o 
  -7  11  15     6245.74     6780.95    189.33 o 
  -4  11  15     7811.42     7782.87    315.43 o 
  -1  11  15     3598.46     3514.45    152.00 o 
   2  11  15      885.15      899.15    118.46 o 
   5  11  15      832.94      915.71    123.01 o 
 -18  12  15     5609.32     5720.20    262.55 o 
 -15  12  15     9569.55     9205.34    328.13 o 
 -12  12  15     4102.75     4424.68    256.12 o 
  -9  12  15    10087.68    10378.67    230.87 o 
  -6  12  15    10276.77    10516.43    439.13 o 
  -3  12  15     6574.83     6092.63    205.71 o 
   0  12  15     1055.49     1227.05    115.36 o 
   3  12  15    12301.75    13114.91    512.33 o 
   6  12  15     1378.12     1240.29    145.23 o 
 -17  13  15     1080.20     1615.32    569.43 o 
 -14  13  15     5722.17     5338.44    325.39 o 
 -11  13  15     1354.93     1307.20    279.63 o 
  -8  13  15     2963.94     3166.33    144.51 o 
  -5  13  15     2154.65     2485.22    135.03 o 
  -2  13  15    23078.93    23523.65    449.60 o 
   1  13  15     2738.38     2986.57    168.03 o 
   4  13  15     6584.15     7198.93    260.58 o 
 -16  14  15      531.55      660.95    193.20 o 
 -13  14  15     1938.45     2267.57    223.71 o 
 -10  14  15     1754.87     1791.63    185.02 o 
  -7  14  15    18480.71    17641.33    369.77 o 
  -4  14  15     4231.82     4395.92    179.79 o 
  -1  14  15     2053.44     2167.59    147.57 o 
   2  14  15     3986.71     4365.79    216.16 o 
 -15  15  15      372.33       10.17    162.70 o 
 -12  15  15    16899.02    17733.67    549.10 o 
  -9  15  15     9837.65     9843.27    287.65 o 
  -6  15  15     3690.65     3681.16    174.10 o 
  -3  15  15     4858.80     5131.14    203.30 o 
   0  15  15     1355.29     1321.85    165.36 o 
 -14  16  15     3137.78     3292.94    219.21 o 
 -11  16  15     1982.56     2145.55    274.55 o 
  -8  16  15     7101.51     7688.22    294.80 o 
  -5  16  15     1977.29     2294.05    150.39 o 
  -2  16  15      628.48      590.74    131.59 o 
 -13  17  15     2803.92     2755.65    305.05 o 
 -10  17  15     2179.79     2145.55    264.38 o 
  -7  17  15      684.66      744.75    213.54 o 
  -4  17  15      500.60      336.00    112.82 o 
 -12  18  15      780.01      843.98    213.54 o 
  -9  18  15      188.45      223.71    172.86 o 
  -6  18  15     4142.83     4528.21    261.78 o 
  -1   1  16   113871.47   124024.20   1678.90 o 
  -3   2  16    75610.25    81116.35   1318.21 o 
   0   2  16    34469.26    33980.46    481.10 o 
  -5   3  16     5156.96     5422.72    133.10 o 
  -2   3  16    12728.58    14425.79    162.42 o 
   1   3  16    31822.27    33276.23    425.49 o 
  -7   4  16     8525.11     8349.88    397.49 o 
  -4   4  16    24689.75    28487.99    400.02 o 
  -1   4  16    23802.64    25518.07    559.56 o 
   2   4  16    65973.54    67727.17    783.32 o 
  -9   5  16    33084.34    31665.69    747.52 o 
  -6   5  16    12890.91    12905.22    364.64 o 
  -3   5  16    21083.88    21183.30    559.27 o 
   0   5  16    57151.46    56922.30    637.02 o 
   3   5  16    26339.30    28177.30    826.99 o 
 -11   6  16     8744.38     8756.91    211.87 o 
  -8   6  16    24001.65    24275.20    385.70 o 
  -5   6  16    48268.55    48616.55    528.36 o 
  -2   6  16    33064.82    35034.75    540.63 o 
   1   6  16     7574.10     8170.92    308.11 o 
   4   6  16     3589.73     3636.62    137.52 o 
 -13   7  16     1447.37     1299.25    110.55 o 
 -10   7  16    31393.11    31041.46    636.85 o 
  -7   7  16     9941.84    10015.07    195.20 o 
  -4   7  16    14821.98    15075.11    253.07 o 
  -1   7  16    11363.87    11502.32    188.99 o 
   2   7  16     6324.20     6160.97    163.72 o 
   5   7  16     3407.72     3602.66    159.14 o 
 -15   8  16    15430.88    15229.09    340.78 o 
 -12   8  16     1187.64     1355.41     96.99 o 
  -9   8  16     6766.61     6299.04    168.75 o 
  -6   8  16    11001.49    12134.93    182.74 o 
  -3   8  16     8694.49     9247.54    175.47 o 
   0   8  16    14493.95    13484.60    277.33 o 
   3   8  16     7105.83     7110.74    234.18 o 
   6   8  16    11307.99    11543.61    533.84 o 
 -17   9  16      698.80      782.42    121.17 o 
 -14   9  16     3471.88     3730.91    179.54 o 
 -11   9  16     6059.01     5871.27    186.51 o 
  -8   9  16     3792.19     4011.13    105.53 o 
  -5   9  16     5623.19     6160.29    127.94 o 
  -2   9  16    43494.94    43506.87    672.86 o 
   1   9  16    19757.53    18770.32    452.30 o 
   4   9  16     8347.93     8344.72    238.75 o 
   7   9  16     5653.07     5552.42    209.33 o 
 -16  10  16     1495.99     1512.45    183.92 o 
 -13  10  16     5837.89     6070.81    275.57 o 
 -10  10  16    10521.00    10738.48    204.01 o 
  -7  10  16     9897.77     9928.96    196.52 o 
  -4  10  16    64568.76    65913.37    946.99 o 
  -1  10  16     3312.37     3230.83    138.86 o 
   2  10  16    13355.23    12788.42    350.75 o 
   5  10  16      914.08     1068.76    151.25 o 
   8  10  16     1083.15      689.76    131.38 o 
 -18  11  16     2189.01     2160.28    159.74 o 
 -15  11  16     1985.15     1961.53    128.09 o 
 -12  11  16     6587.96     6333.01    169.69 o 
  -9  11  16    32815.44    32635.80    607.28 o 
  -6  11  16     4892.35     5124.36    175.96 o 
  -3  11  16     4873.95     4583.75    170.05 o 
   0  11  16     4966.69     4919.92    179.24 o 
   3  11  16      545.76      639.87    102.37 o 
   6  11  16     3075.73     3101.23    182.13 o 
 -17  12  16     2297.77     2195.68    150.95 o 
 -14  12  16    23255.49    23557.58    984.41 o 
 -11  12  16     6972.26     7255.51    262.37 o 
  -8  12  16     4172.36     4413.41    136.57 o 
  -5  12  16     2380.87     2252.13    134.77 o 
  -2  12  16     1495.89     1368.81    110.68 o 
   1  12  16     2138.39     2005.70    136.41 o 
   4  12  16     6179.39     5976.79    311.04 o 
 -16  13  16     1361.77     1057.52    213.54 o 
 -13  13  16     2949.09     2833.71    179.32 o 
 -10  13  16     3139.33     3237.76    226.02 o 
  -7  13  16     1887.84     2227.41    123.01 o 
  -4  13  16     5721.70     5650.50    200.80 o 
  -1  13  16     8681.48     8497.75    252.38 o 
   2  13  16    10836.98    10423.38    357.28 o 
 -15  14  16     2785.62     3579.30    315.22 o 
 -12  14  16      822.93      916.39    118.47 o 
  -9  14  16     4408.60     4478.66    185.13 o 
  -6  14  16     4216.94     4264.18    179.58 o 
  -3  14  16     6485.85     6611.37    220.93 o 
   0  14  16     1281.77     1381.51    133.37 o 
   3  14  16     1489.68     1559.23    149.20 o 
 -14  15  16      913.56      833.81    193.20 o 
 -11  15  16     4842.32     5318.11    355.90 o 
  -8  15  16    15676.85    16093.50    351.95 o 
  -5  15  16     2467.28     2221.74    164.19 o 
  -2  15  16     2194.26     2042.05    139.92 o 
   1  15  16      660.83      820.88    124.62 o 
 -16  16  16      839.62      813.48    223.71 o 
 -13  16  16     7863.85     8683.87    467.75 o 
 -10  16  16     1441.81     1342.24    223.71 o 
  -7  16  16      905.58     1063.04    111.24 o 
  -4  16  16     1374.63     1435.47    128.89 o 
  -1  16  16      528.88      486.08    116.24 o 
 -12  17  16      863.85      854.15    213.54 o 
  -9  17  16     1110.14     1138.87    213.54 o 
  -6  17  16      551.14      643.18    238.96 o 
  -3  17  16      689.01      469.36    136.23 o 
 -11  18  16      554.70      793.14    213.54 o 
  -8  18  16      717.32     1037.18    233.87 o 
   0   1  17   110355.91   121695.77   1736.42 o 
  -2   2  17    14436.87    15944.87    245.21 o 
   1   2  17    13876.11    15761.66    249.24 o 
  -4   3  17      742.63     1480.63    172.86 o 
  -1   3  17   113056.92   115407.44   1610.41 o 
   2   3  17    74800.94    78182.32    922.11 o 
  -6   4  17    47320.84    46564.72    660.13 o 
  -3   4  17    33073.14    29744.41    438.66 o 
   0   4  17   104593.62   108493.41   1789.39 o 
   3   4  17    10301.33    10414.77    188.50 o 
  -8   5  17    55422.73    55114.02    800.82 o 
  -5   5  17    62189.13    62296.92    760.26 o 
  -2   5  17    19997.32    20474.26    308.18 o 
   1   5  17    39096.03    39809.54    463.32 o 
   4   5  17     2724.85     3227.61    118.05 o 
 -10   6  17    62284.10    60412.63    814.42 o 
  -7   6  17    12737.42    12779.94    228.63 o 
  -4   6  17    42890.61    42879.04    608.69 o 
  -1   6  17     3968.84     4181.53    119.43 o 
   2   6  17     4168.42     4591.72    147.24 o 
   5   6  17    20964.36    21102.99    395.77 o 
 -12   7  17      509.43      526.87     81.77 o 
  -9   7  17    37158.23    37260.00    524.75 o 
  -6   7  17     2338.23     2264.53     69.00 o 
  -3   7  17     5314.19     5672.03    145.01 o 
   0   7  17    34044.30    33692.36    600.18 o 
   3   7  17    15641.37    16054.65    349.60 o 
   6   7  17    23018.00    21936.68    572.04 o 
 -14   8  17     8266.90     8661.94    237.17 o 
 -11   8  17    12464.51    12408.99    372.31 o 
  -8   8  17     2937.63     3103.17    122.33 o 
  -5   8  17    35761.74    34519.52    509.52 o 
  -2   8  17    67891.45    69669.45   1005.36 o 
   1   8  17    28068.62    25117.97    402.21 o 
   4   8  17     6955.07     7077.88    216.06 o 
   7   8  17    26651.30    26808.88    768.09 o 
 -16   9  17     4830.55     4831.83    202.81 o 
 -13   9  17      709.26      854.94     91.06 o 
 -10   9  17    33722.21    33380.77    445.88 o 
  -7   9  17    23507.17    22801.91    371.23 o 
  -4   9  17    67731.16    71406.99    854.72 o 
  -1   9  17    20831.53    20603.77    377.28 o 
   2   9  17    32976.04    32236.28    517.11 o 
   5   9  17     1535.14     1327.91    113.50 o 
   8   9  17     1982.85     1793.42    148.11 o 
 -18  10  17      223.24      276.86    113.50 o 
 -15  10  17     3886.14     3926.04    178.80 o 
 -12  10  17    22260.91    22175.46    405.14 o 
  -9  10  17    35727.65    34628.37    775.42 o 
  -6  10  17     7830.04     8388.38    180.57 o 
  -3  10  17    38362.86    39054.77    852.69 o 
   0  10  17     9048.38     8398.09    222.47 o 
   3  10  17      757.60      759.61    143.09 o 
   6  10  17    11032.71    11474.74    309.66 o 
 -17  11  17    10067.48    10146.56    316.74 o 
 -14  11  17    14481.66    14794.46    317.35 o 
 -11  11  17     3127.81     3393.34    148.65 o 
  -8  11  17    23134.22    22765.70    441.35 o 
  -5  11  17     3039.34     3241.85    140.90 o 
  -2  11  17     1327.75     1204.23     99.46 o 
   1  11  17    13201.00    12797.28    379.82 o 
   4  11  17     3077.79     3206.61    177.64 o 
   7  11  17     6877.63     7296.41    374.96 o 
 -16  12  17     2464.96     2628.74    204.83 o 
 -13  12  17     8233.91     8893.79    337.09 o 
 -10  12  17    13141.41    13201.18    289.59 o 
  -7  12  17     3538.26     3830.64    229.41 o 
  -4  12  17    25448.65    24686.58    450.07 o 
  -1  12  17     9273.48     9728.58    266.66 o 
   2  12  17    14635.23    13473.15    400.27 o 
   5  12  17     8278.84     8348.09    274.36 o 
 -15  13  17     7889.08     8317.80    447.41 o 
 -12  13  17     4551.37     4887.78    350.81 o 
  -9  13  17    22333.47    21776.74    477.92 o 
  -6  13  17     3738.45     3756.89    188.06 o 
  -3  13  17    15321.75    14927.22    326.56 o 
   0  13  17     5918.67     6299.42    222.06 o 
   3  13  17    12430.59    13769.43    357.83 o 
 -17  14  17      309.35      183.03    183.03 o 
 -14  14  17     6142.44     6345.12    386.40 o 
 -11  14  17     7496.34     7820.00    227.95 o 
  -8  14  17    21823.38    21256.98    393.08 o 
  -5  14  17     9442.92     9910.40    301.08 o 
  -2  14  17    11874.71    12205.93    310.40 o 
   1  14  17     1457.91     1614.28    141.37 o 
 -16  15  17     4515.07     4809.68    366.06 o 
 -13  15  17     9611.12    10050.63    788.06 o 
 -10  15  17     8429.32     8836.14    305.01 o 
  -7  15  17    12692.04    13320.00    416.87 o 
  -4  15  17     2786.68     3080.88    165.87 o 
  -1  15  17     1102.50     1187.78    132.01 o 
 -15  16  17     2238.68     2531.95    274.55 o 
 -12  16  17     7985.63     8287.30    457.58 o 
  -9  16  17     4527.47     4409.68    236.95 o 
  -6  16  17      586.28      849.14    144.98 o 
  -3  16  17     3058.97     2980.84    173.91 o 
 -14  17  17     2193.52     2318.41    294.89 o 
 -11  17  17     1345.04     1484.60    244.04 o 
  -8  17  17     1835.83     1618.02    294.89 o 
  -5  17  17     3976.38     4243.77    201.99 o 
 -10  18  17     3503.41     4158.90    366.06 o 
  -7  18  17     4196.23     3969.14    262.37 o 
   0   0  18    60601.46    66217.04   2308.24 o 
   1   1  18    42639.53    45259.73    564.54 o 
  -1   2  18    31943.79    34875.16    713.23 o 
   2   2  18    34669.18    35691.71    501.83 o 
  -3   3  18    28496.01    30942.94    460.76 o 
   0   3  18    28673.16    31483.92    521.93 o 
   3   3  18    48445.60    48566.25    650.62 o 
  -5   4  18     2990.77     3251.67    181.62 o 
  -2   4  18    23276.36    23221.10    411.82 o 
   1   4  18     4245.62     4844.76    131.96 o 
   4   4  18     1171.34     1331.73     93.57 o 
  -7   5  18    15246.95    14732.19    409.39 o 
  -4   5  18     4671.90     5387.56    126.40 o 
  -1   5  18     1109.76     1181.29     94.21 o 
   2   5  18     2366.58     2534.58     88.92 o 
   5   5  18      218.93      279.93     62.78 o 
  -9   6  18     7953.28     8189.11    197.36 o 
  -6   6  18     8775.46     8637.31    159.86 o 
  -3   6  18    11077.52    11094.99    248.90 o 
   0   6  18     3655.12     3573.27    116.81 o 
   3   6  18    13026.14    14298.84    266.50 o 
   6   6  18     4498.06     4347.47    159.14 o 
 -11   7  18      424.65      459.71     91.58 o 
  -8   7  18    12820.71    13060.50    274.64 o 
  -5   7  18     2035.13     2357.23    102.37 o 
  -2   7  18    29676.77    31918.90    491.68 o 
   1   7  18     3262.54     3595.31    161.60 o 
   4   7  18     1639.55     1626.98    107.52 o 
   7   7  18     3311.57     3562.39    185.36 o 
 -13   8  18      895.38      838.09     94.21 o 
 -10   8  18      684.52      749.91     80.81 o 
  -7   8  18     3123.00     3463.15    116.59 o 
  -4   8  18      325.50      524.22     62.95 o 
  -1   8  18    12379.14    12383.03    273.74 o 
   2   8  18      632.02      627.54     73.23 o 
   5   8  18      425.91      508.68     95.38 o 
   8   8  18       87.56        9.12     94.21 o 
 -15   9  18     1653.36     1694.80    128.09 o 
 -12   9  18      460.86      536.27     95.24 o 
  -9   9  18     1131.27     1283.79     91.85 o 
  -6   9  18    11951.17    11799.55    237.44 o 
  -3   9  18     8334.10     9341.64    214.88 o 
   0   9  18     3765.62     3745.83    154.29 o 
   3   9  18      638.01      796.85     93.57 o 
   6   9  18        3.03       77.91     91.62 o 
   9   9  18     3055.27     3221.29    191.24 o 
 -17  10  18      368.27      277.01    109.67 o 
 -14  10  18       76.48       37.46     77.30 o 
 -11  10  18     5421.05     5855.16    387.83 o 
  -8  10  18     7561.63     7758.89    225.38 o 
  -5  10  18      352.04      241.63     63.81 o 
  -2  10  18     8946.04     8679.35    222.47 o 
   1  10  18     3712.03     4019.21    165.40 o 
   4  10  18    15551.00    15881.55    505.33 o 
   7  10  18     2746.33     2675.67    173.05 o 
 -16  11  18     3826.66     4298.61    247.36 o 
 -13  11  18     3143.82     3301.10    162.35 o 
 -10  11  18      214.94      162.70     86.28 o 
  -7  11  18     3699.16     3726.19    123.81 o 
  -4  11  18     5226.15     5136.75    168.17 o 
  -1  11  18     7854.71     8177.50    276.11 o 
   2  11  18     3381.48     3134.93    156.48 o 
   5  11  18     2893.48     2993.06    175.56 o 
 -15  12  18      257.08      319.30     96.99 o 
 -12  12  18     9543.97     9549.75    294.80 o 
  -9  12  18     5130.24     5000.48    212.74 o 
  -6  12  18     8639.07     7979.59    222.93 o 
  -3  12  18     1025.76      816.23    137.26 o 
   0  12  18     7585.66     6988.58    230.25 o 
   3  12  18     2228.61     2170.17    151.74 o 
 -17  13  18     1645.91     1871.00    264.38 o 
 -14  13  18     2360.00     2126.66    157.69 o 
 -11  13  18     2081.25     2553.38    136.90 o 
  -8  13  18     1165.61     1007.96    107.53 o 
  -5  13  18    11649.51    11553.61    306.25 o 
  -2  13  18      247.15      129.44     97.62 o 
   1  13  18     1987.04     1835.56    141.37 o 
   4  13  18      332.14      169.30    110.68 o 
 -16  14  18      149.95      223.71    193.20 o 
 -13  14  18      739.50      808.99    128.83 o 
 -10  14  18     8808.36     9067.77    247.82 o 
  -7  14  18     1184.88     1220.30    127.05 o 
  -4  14  18      314.70      215.61     89.16 o 
  -1  14  18      100.59       54.37     86.49 o 
   2  14  18      486.70      352.62    113.40 o 
 -15  15  18     3251.74     4057.22    335.56 o 
 -12  15  18     1923.56     2277.74    264.38 o 
  -9  15  18      326.76      212.46     89.89 o 
  -6  15  18     1069.32     1117.25    145.90 o 
  -3  15  18      686.41      921.08    163.98 o 
   0  15  18     1447.03     1308.51    137.92 o 
 -14  16  18      114.92      101.68    162.70 o 
 -11  16  18      708.93      732.13    193.20 o 
  -8  16  18       77.65       84.44     85.60 o 
  -5  16  18     1276.47     1333.73    144.20 o 
  -2  16  18       15.64       54.47    100.13 o 
 -13  17  18      814.51      976.17    223.71 o 
 -10  17  18     2939.43     3121.72    294.89 o 
  -7  17  18       95.39       69.33    118.47 o 
  -4  17  18     1182.74     1122.51    137.92 o 
  -9  18  18     2435.21     2674.31    294.89 o 
  -1   1  19    32180.58    33719.80    434.36 o 
  -3   2  19    14774.07    15978.73    389.45 o 
   0   2  19   106422.42   111522.78   1916.09 o 
  -5   3  19    45736.84    46419.75   1301.56 o 
  -2   3  19    91527.52    95677.37   1385.70 o 
   1   3  19    27933.38    28965.91    435.16 o 
  -7   4  19   135712.67   135589.33   1726.90 o 
  -4   4  19    30727.21    31209.44    446.35 o 
  -1   4  19   107531.45   113850.59   1870.79 o 
   2   4  19    37718.08    39019.68    505.38 o 
  -9   5  19     5855.20     5541.56    285.15 o 
  -6   5  19    55967.04    55849.25    822.08 o 
  -3   5  19    11232.20    11855.87    340.12 o 
   0   5  19    11415.02    11154.84    287.62 o 
   3   5  19     4822.75     4692.53    209.77 o 
 -11   6  19     7562.97     7504.93    242.21 o 
  -8   6  19    25995.49    26485.01    427.96 o 
  -5   6  19      663.48      719.36     66.40 o 
  -2   6  19     1082.24     1264.56     75.87 o 
   1   6  19    73146.29    76032.03   1047.79 o 
   4   6  19    11753.57    12065.80    262.52 o 
 -13   7  19    13830.45    13436.42    305.55 o 
 -10   7  19    13333.28    13344.76    344.25 o 
  -7   7  19      323.19      467.47     77.79 o 
  -4   7  19    18812.24    19014.18    331.26 o 
  -1   7  19    34630.95    35426.02    549.23 o 
   2   7  19     7413.27     7120.79    188.06 o 
   5   7  19    53162.22    53251.90    927.62 o 
 -15   8  19    10596.53    11178.69    422.66 o 
 -12   8  19     1541.06     1522.13    111.91 o 
  -9   8  19    23274.72    23734.43    325.89 o 
  -6   8  19    51474.48    53017.57    740.88 o 
  -3   8  19    20942.20    21617.40    274.14 o 
   0   8  19    74323.67    72624.09   1012.84 o 
   3   8  19     3552.11     3609.02    211.10 o 
   6   8  19     3409.26     3557.81    261.51 o 
 -17   9  19      233.41      362.15    107.75 o 
 -14   9  19     8518.28     8107.83    310.73 o 
 -11   9  19    32607.16    32823.11    671.25 o 
  -8   9  19    16595.99    16022.67    308.72 o 
  -5   9  19    50480.91    51701.20   1218.65 o 
  -2   9  19    19713.73    19425.23    380.95 o 
   1   9  19    14704.29    14147.26    313.89 o 
   4   9  19     1228.79     1416.36    185.24 o 
   7   9  19    10224.21    10148.45    349.85 o 
 -16  10  19    16903.91    17383.74    378.01 o 
 -13  10  19     3675.86     3712.01    330.48 o 
 -10  10  19    33495.01    34757.88    594.77 o 
  -7  10  19    25904.40    27199.36    563.57 o 
  -4  10  19    15107.07    15410.38    318.83 o 
  -1  10  19     1187.63     1191.05     97.73 o 
   2  10  19    15717.46    15347.52    352.75 o 
   5  10  19     3068.99     3265.41    201.64 o 
 -15  11  19     8697.13     8894.57    323.32 o 
 -12  11  19    10839.66    10957.63    411.30 o 
  -9  11  19     7986.57     7846.85    276.19 o 
  -6  11  19     1589.43     1812.72    115.36 o 
  -3  11  19     6182.94     6160.22    235.32 o 
   0  11  19    21090.41    21033.34    409.83 o 
   3  11  19     1617.19     1713.19    138.35 o 
   6  11  19    17626.37    19494.07    567.76 o 
 -17  12  19     5068.94     5152.67    276.19 o 
 -14  12  19     4686.31     4980.79    201.51 o 
 -11  12  19      405.21      544.74    107.85 o 
  -8  12  19    13828.70    14012.62    309.05 o 
  -5  12  19    19790.55    18820.82    377.66 o 
  -2  12  19     2070.09     2029.60    136.41 o 
   1  12  19    34228.45    33987.56    613.06 o 
   4  12  19     7151.56     7367.37    351.05 o 
 -16  13  19     1229.86     1494.76    244.04 o 
 -13  13  19      749.13      721.60    198.29 o 
 -10  13  19    26191.76    26240.57    531.30 o 
  -7  13  19     2642.96     2644.34    150.39 o 
  -4  13  19    40439.61    38424.88    631.85 o 
  -1  13  19     8790.64     9201.38    263.78 o 
   2  13  19     7634.18     7519.01    257.11 o 
 -15  14  19    16359.56    17855.82    691.46 o 
 -12  14  19     2028.40     2176.48    168.85 o 
  -9  14  19    28151.79    27771.57    512.56 o 
  -6  14  19    13257.10    13984.32    330.58 o 
  -3  14  19     2854.22     2776.24    161.92 o 
   0  14  19     1255.67     1387.40    131.38 o 
 -14  15  19     7058.06     7270.45    406.74 o 
 -11  15  19    15859.33    17011.79    615.19 o 
  -8  15  19     2911.48     2512.10    160.17 o 
  -5  15  19     1211.45     1520.18    131.03 o 
  -2  15  19     4131.16     3857.77    190.38 o 
   1  15  19     3417.33     3419.97    381.87 o 
 -13  16  19     1723.05     1881.17    274.55 o 
 -10  16  19      917.22      854.15    203.37 o 
  -7  16  19     1380.05     1391.84    132.98 o 
  -4  16  19     3772.83     4243.07    201.51 o 
  -1  16  19     1926.46     1835.66    161.54 o 
 -12  17  19     1647.74     2115.04    274.55 o 
  -9  17  19     4147.29     4789.35    355.90 o 
  -6  17  19     1653.69     1771.73    154.09 o 
   0   1  20     3143.69     3549.78    165.61 o 
  -2   2  20    20760.11    20976.87    337.50 o 
   1   2  20    13248.35    13418.02    226.32 o 
  -4   3  20     5033.56     5220.40    131.58 o 
  -1   3  20    77670.68    78318.44   1326.22 o 
   2   3  20     5767.16     6433.43    154.87 o 
  -6   4  20    82369.17    84367.53   1217.88 o 
  -3   4  20     7229.64     7593.28    211.52 o 
   0   4  20     2746.90     3220.52    114.24 o 
   3   4  20    17278.81    17921.50    276.61 o 
  -8   5  20    12476.78    12217.08    245.32 o 
  -5   5  20     1963.43     1933.84     81.37 o 
  -2   5  20    14237.51    14278.25    284.61 o 
   1   5  20     6441.76     6855.94    152.92 o 
   4   5  20    11593.99    10969.15    270.21 o 
 -10   6  20     6122.03     6156.63    191.43 o 
  -7   6  20     1351.70     1508.13    127.78 o 
  -4   6  20     4561.74     4662.53    211.29 o 
  -1   6  20     5801.64     6032.02    161.02 o 
   2   6  20    16662.11    16547.04    286.15 o 
   5   6  20    20050.95    20169.98    497.52 o 
 -12   7  20     1025.55     1163.69    100.19 o 
  -9   7  20     7236.39     7501.84    198.92 o 
  -6   7  20     4081.77     4460.29    136.41 o 
  -3   7  20     6546.80     6767.45    176.20 o 
   0   7  20    38844.67    36016.48    728.56 o 
   3   7  20     1520.92     1343.50    106.15 o 
   6   7  20     5666.06     5808.84    201.66 o 
 -14   8  20     3284.56     3655.35    166.97 o 
 -11   8  20     1913.67     1818.30    114.74 o 
  -8   8  20     6525.64     5935.20    194.89 o 
  -5   8  20    37822.59    39453.67    588.04 o 
  -2   8  20     8448.56     8350.81    220.13 o 
   1   8  20     2719.10     2560.03    141.76 o 
   4   8  20     4741.57     4850.80    194.24 o 
   7   8  20     2317.25     2288.53    147.67 o 
 -16   9  20      569.07      738.08    114.74 o 
 -13   9  20     1252.01     1278.91    104.62 o 
 -10   9  20    23664.43    22688.43    467.97 o 
  -7   9  20    10580.14    10325.13    235.36 o 
  -4   9  20     4329.72     4135.75    158.29 o 
  -1   9  20     1237.39     1419.43    101.28 o 
   2   9  20     3348.28     3389.81    163.54 o 
   5   9  20     1832.43     1721.43    151.69 o 
   8   9  20      279.12      528.39    126.94 o 
 -15  10  20     7910.59     7650.44    308.93 o 
 -12  10  20      739.23      728.53    132.19 o 
  -9  10  20     1918.99     2041.79    248.77 o 
  -6  10  20     4514.13     4792.93    156.89 o 
  -3  10  20     5499.67     5541.20    175.93 o 
   0  10  20     2643.37     2619.72    137.92 o 
   3  10  20      906.06     1079.50    116.24 o 
   6  10  20     7547.15     8624.47    450.96 o 
 -17  11  20     3611.33     3082.01    226.41 o 
 -14  11  20      948.47     1015.76    117.12 o 
 -11  11  20     1854.60     1774.80    115.36 o 
  -8  11  20      746.67      744.92    107.14 o 
  -5  11  20      543.27      508.40     85.97 o 
  -2  11  20     3262.30     3312.44    160.17 o 
   1  11  20    16553.36    16262.61    427.38 o 
   4  11  20      912.84      896.30    122.58 o 
 -16  12  20      593.94      690.23    114.74 o 
 -13  12  20      441.99      531.23    114.37 o 
 -10  12  20     1376.43     1241.33    121.60 o 
  -7  12  20     1326.23     1305.34    109.48 o 
  -4  12  20    29057.01    28423.16    520.18 o 
  -1  12  20      778.98      808.61    106.60 o 
   2  12  20     7546.06     7711.88    244.79 o 
   5  12  20     1675.84     1872.32    162.82 o 
 -15  13  20     1845.26     2019.20    168.85 o 
 -12  13  20      650.98      555.19    118.47 o 
  -9  13  20    16013.51    15705.94    346.08 o 
  -6  13  20     2204.92     2312.01    178.25 o 
  -3  13  20     1655.31     1560.50    132.45 o 
   0  13  20     2163.75     2328.93    153.59 o 
   3  13  20     1188.66     1259.14    138.35 o 
 -14  14  20     8154.54     8768.49    312.71 o 
 -11  14  20     7814.66     8227.28    300.96 o 
  -8  14  20     2188.47     2545.31    158.51 o 
  -5  14  20     5479.61     5301.45    271.70 o 
  -2  14  20      713.53      838.44    114.74 o 
   1  14  20      455.97      504.85    113.50 o 
 -13  15  20      666.80     1088.03    223.71 o 
 -10  15  20     4028.91     4008.92    178.55 o 
  -7  15  20     1426.58     1565.15    131.03 o 
  -4  15  20      498.81      422.79    104.77 o 
  -1  15  20      257.86      222.17    107.52 o 
 -12  16  20      163.30      142.36    172.86 o 
  -9  16  20      860.34      929.98    114.74 o 
  -6  16  20      160.44      117.66     91.50 o 
  -3  16  20     2100.38     2321.56    349.18 o 
 -11  17  20     1076.39     1586.28    254.21 o 
  -8  17  20     4414.14     4712.61    315.22 o 
  -5  17  20      745.48      810.96    130.52 o 
   0   0  21    76109.22    74992.42   1871.00 o 
   1   1  21    15265.26    15186.09    232.18 o 
  -1   2  21    56906.16    60431.15   1092.90 o 
   2   2  21    18454.73    19656.96    317.66 o 
  -3   3  21    27876.46    29301.53    450.69 o 
   0   3  21    37881.09    40107.22    540.99 o 
   3   3  21    65920.26    65830.95   1262.31 o 
  -5   4  21    45302.81    44449.73    910.08 o 
  -2   4  21    43887.80    44718.53    703.65 o 
   1   4  21    12870.32    14385.18    266.36 o 
   4   4  21     5494.97     5829.49    161.62 o 
  -7   5  21    77542.25    77027.41   1005.79 o 
  -4   5  21     6728.97     7243.13    238.87 o 
  -1   5  21    21725.07    22821.53    640.75 o 
   2   5  21    39945.30    40167.82    587.74 o 
   5   5  21     2327.66     2325.31    112.10 o 
  -9   6  21    11328.79    12470.72    263.16 o 
  -6   6  21     2173.59     2479.08    107.53 o 
  -3   6  21     6826.54     6770.75    284.72 o 
   0   6  21    15423.07    16366.35    278.51 o 
   3   6  21    16387.94    16203.25    483.00 o 
   6   6  21    24694.74    24139.71    503.26 o 
 -11   7  21     1181.26     1236.29    106.85 o 
  -8   7  21     8740.22     8776.16    230.57 o 
  -5   7  21    14965.20    16548.73    303.86 o 
  -2   7  21    10872.40    10894.02    234.33 o 
   1   7  21    32561.32    34248.51    558.32 o 
   4   7  21    19166.57    19410.43    610.89 o 
   7   7  21     1819.73     1934.54    129.91 o 
 -13   8  21     9613.24     9637.58    259.93 o 
 -10   8  21     9498.60     9406.53    294.80 o 
  -7   8  21    12548.52    12296.40    267.08 o 
  -4   8  21    21911.39    22607.27    312.03 o 
  -1   8  21    34830.64    34426.63    683.96 o 
   2   8  21     4716.78     5154.07    182.28 o 
   5   8  21    11749.23    11661.15    285.24 o 
   8   8  21     1651.49     1913.49    149.03 o 
 -15   9  21     8086.49     8170.21    635.53 o 
 -12   9  21     6456.39     7460.02    276.75 o 
  -9   9  21    18908.54    18991.69    357.83 o 
  -6   9  21    53361.95    53857.74    830.36 o 
  -3   9  21     5505.99     6049.49    175.93 o 
   0   9  21     4541.66     4556.98    192.09 o 
   3   9  21     2298.49     2029.82    132.73 o 
   6   9  21     1125.04     1316.62    157.03 o 
 -17  10  21     4927.67     4834.35    272.94 o 
 -14  10  21     5131.88     5016.67    671.12 o 
 -11  10  21    30013.02    30404.73    843.89 o 
  -8  10  21     3755.89     3760.32    213.54 o 
  -5  10  21     9806.38     9598.79    234.68 o 
  -2  10  21     8540.30     7963.14    210.69 o 
   1  10  21     4363.72     4622.28    175.51 o 
   4  10  21     2694.26     2452.42    152.58 o 
   7  10  21     5460.06     5700.46    235.39 o 
 -16  11  21    10738.03    10743.08   1316.82 o 
 -13  11  21     1724.78     1887.66    127.11 o 
 -10  11  21     1558.04     1725.29    136.05 o 
  -7  11  21    17137.00    17628.44    363.99 o 
  -4  11  21     3993.66     3752.15    287.61 o 
  -1  11  21     9377.89     9670.20    253.21 o 
   2  11  21    13383.48    12952.50    319.78 o 
   5  11  21     5728.65     5822.95    423.38 o 
 -15  12  21      703.60      821.93    140.07 o 
 -12  12  21     1739.80     1651.80    147.27 o 
  -9  12  21     4013.99     4463.37    148.13 o 
  -6  12  21     5805.16     5899.64    189.76 o 
  -3  12  21     9826.24     9424.76    247.91 o 
   0  12  21    21756.65    20660.54    409.61 o 
   3  12  21     2045.84     2261.05    162.82 o 
 -14  13  21     4969.43     5188.35    251.35 o 
 -11  13  21     5367.79     5253.32    193.56 o 
  -8  13  21    11813.82    11085.60    277.60 o 
  -5  13  21    23056.76    22570.07    537.79 o 
  -2  13  21     1553.10     1555.61    128.31 o 
   1  13  21     6506.54     6569.10    235.88 o 
 -16  14  21     2339.49     1799.82    264.38 o 
 -13  14  21     4688.05     4626.67    237.28 o 
 -10  14  21    22594.37    22011.10    438.02 o 
  -7  14  21     3014.42     3007.78    160.40 o 
  -4  14  21     5020.40     4939.63    203.46 o 
  -1  14  21     1962.92     1896.18    148.41 o 
   2  14  21      606.47      709.87    152.94 o 
 -15  15  21     8369.73     8673.70    477.92 o 
 -12  15  21     1534.32     1745.80    164.91 o 
  -9  15  21     1742.23     1886.33    168.95 o 
  -6  15  21     2834.37     3232.29    184.25 o 
  -3  15  21      548.92      623.52    118.05 o 
   0  15  21     3236.03     3158.97    190.16 o 
 -14  16  21      627.49      538.93    213.54 o 
 -11  16  21     2102.13     2613.30    294.89 o 
  -8  16  21      792.49      846.97    122.94 o 
  -5  16  21     3017.76     3187.78    177.64 o 
  -2  16  21     4147.65     3901.29    209.00 o 
 -10  17  21     3143.64     3813.17    355.90 o 
  -7  17  21     5240.04     5766.89    236.59 o 
  -1   1  22     3329.91     4092.50    140.65 o 
  -3   2  22    69182.27    68395.01    864.47 o 
   0   2  22    15815.72    15706.44    361.00 o 
  -5   3  22    68505.26    67519.95   1335.30 o 
  -2   3  22   117595.25   126922.02   1565.32 o 
   1   3  22     7282.51     8091.22    166.46 o 
  -7   4  22    49612.16    48430.64    546.18 o 
  -4   4  22     8960.24     9959.39    171.17 o 
  -1   4  22    30478.88    31314.46    423.84 o 
   2   4  22     5847.22     6510.68    128.55 o 
  -9   5  22     3853.29     3792.30    328.23 o 
  -6   5  22    20761.22    20918.41    260.32 o 
  -3   5  22     1794.77     1887.03    102.59 o 
   0   5  22     8039.60     7808.34    155.87 o 
   3   5  22    34695.50    34284.89    544.20 o 
 -11   6  22     5093.67     5275.92    248.90 o 
  -8   6  22     6133.61     6414.06    222.37 o 
  -5   6  22     3257.84     3709.09    113.24 o 
  -2   6  22    21559.76    21531.45    581.14 o 
   1   6  22    55258.04    57931.42   1148.43 o 
   4   6  22    19457.91    18892.37    913.00 o 
 -13   7  22    10624.43    10388.88    267.46 o 
 -10   7  22     3630.12     4296.23    186.94 o 
  -7   7  22    22583.17    22105.38    498.72 o 
  -4   7  22    27317.57    27332.58    541.11 o 
  -1   7  22    30087.91    29738.14    482.30 o 
   2   7  22    10001.41    10341.08    254.00 o 
   5   7  22    25529.91    25835.11    675.18 o 
 -15   8  22     1395.82     1716.74    141.00 o 
 -12   8  22     8502.89     8676.37    301.99 o 
  -9   8  22    27584.35    27092.08    794.09 o 
  -6   8  22    36439.72    37408.86    572.08 o 
  -3   8  22    14727.69    15442.85    538.93 o 
   0   8  22    13297.81    12684.53    267.39 o 
   3   8  22     1486.17     1608.07    112.10 o 
   6   8  22     1390.20     1307.37    122.71 o 
 -17   9  22     3009.06     3292.99    240.79 o 
 -14   9  22    15062.96    15130.74    431.41 o 
 -11   9  22    13552.21    12743.20    289.35 o 
  -8   9  22     6709.51     6589.58    194.04 o 
  -5   9  22    27132.88    27049.10    454.41 o 
  -2   9  22     1446.57     1742.57    114.16 o 
   1   9  22     2637.09     2634.45    191.93 o 
   4   9  22    13337.73    13190.51    317.35 o 
   7   9  22     2394.87     2693.67    164.31 o 
 -16  10  22     8383.49     8897.12    355.90 o 
 -13  10  22     1692.64     1683.76    127.11 o 
 -10  10  22    16224.28    15697.76    308.48 o 
  -7  10  22     6193.48     6150.65    284.72 o 
  -4  10  22     3696.26     3737.20    168.90 o 
  -1  10  22     7943.99     8017.07    224.36 o 
   2  10  22     3551.53     3477.21    196.63 o 
   5  10  22     6438.39     6420.85    303.06 o 
 -15  11  22     3628.50     3491.34    185.67 o 
 -12  11  22     2402.86     2369.88    136.90 o 
  -9  11  22     4705.37     4903.10    574.52 o 
  -6  11  22    23426.58    22823.40    864.09 o 
  -3  11  22     5288.09     5862.25    181.40 o 
   0  11  22    16615.63    16456.27    358.64 o 
   3  11  22     6620.92     6985.96    238.75 o 
 -14  12  22      732.48      781.64    127.11 o 
 -11  12  22     4838.25     4867.46    226.41 o 
  -8  12  22     8454.67     8080.78    228.81 o 
  -5  12  22    11949.38    11621.12    273.80 o 
  -2  12  22     6268.56     6378.80    208.47 o 
   1  12  22    14317.09    14866.95    358.48 o 
   4  12  22      481.89      547.69    119.68 o 
 -16  13  22     2966.65     3122.32    222.90 o 
 -13  13  22     5626.11     5590.02    251.66 o 
 -10  13  22    15831.12    15210.51    378.33 o 
  -7  13  22     2799.36     3052.95    174.39 o 
  -4  13  22    17778.83    17413.63    379.43 o 
  -1  13  22     1453.93     1646.49    134.01 o 
   2  13  22     1267.55     1301.16    139.92 o 
 -15  14  22     8145.76     9273.64    477.92 o 
 -12  14  22     7173.01     7982.24    427.08 o 
  -9  14  22     9087.98     9153.16    257.93 o 
  -6  14  22     2482.66     2710.94    152.64 o 
  -3  14  22     1918.44     2304.40    152.41 o 
   0  14  22     3856.50     3814.85    202.57 o 
 -11  15  22     2947.57     2631.51    193.74 o 
  -8  15  22     1600.82     2014.31    239.45 o 
  -5  15  22     5651.56     5267.00    216.73 o 
  -2  15  22     2862.34     2983.64    178.37 o 
 -13  16  22      835.38      813.48    213.54 o 
 -10  16  22     4091.75     4054.21    240.15 o 
  -7  16  22     2680.14     2998.18    168.23 o 
  -4  16  22     2906.59     2524.67    173.91 o 
  -9  17  22     5513.58     5716.83    291.14 o 
   0   1  23    32416.61    34013.38    534.18 o 
  -2   2  23    26233.49    27473.75    357.22 o 
   1   2  23    11445.06    11980.21    276.04 o 
  -4   3  23    24025.31    27481.10    432.93 o 
  -1   3  23     7180.88     7296.53    250.43 o 
   2   3  23     6543.30     7152.12    164.36 o 
  -6   4  23    12280.10    13759.61    284.16 o 
  -3   4  23     2171.06     2330.22    391.49 o 
   0   4  23     6017.80     6239.97    258.03 o 
   3   4  23     1998.83     2271.04    118.05 o 
  -8   5  23     3764.78     3813.90    134.68 o 
  -5   5  23     8380.29     8625.96    228.74 o 
  -2   5  23    12662.81    13577.71    336.20 o 
   1   5  23     7594.44     7658.12    182.28 o 
   4   5  23     8728.12     8374.04    212.30 o 
 -10   6  23     8416.24     7799.96    187.00 o 
  -7   6  23     5621.35     6521.46    209.33 o 
  -4   6  23     7503.32     7788.76    202.57 o 
  -1   6  23     4864.90     4838.91    139.95 o 
   2   6  23    25011.86    24715.34    590.59 o 
   5   6  23     7862.69     7728.28    219.43 o 
 -12   7  23     5113.95     5182.65    340.64 o 
  -9   7  23     6028.29     6380.29    226.41 o 
  -6   7  23     9493.54     9033.26    192.55 o 
  -3   7  23     9689.09     9844.71    220.61 o 
   0   7  23     4238.92     4511.53    241.30 o 
   3   7  23     1488.28     1365.04    105.67 o 
   6   7  23     1909.51     1947.39    125.43 o 
 -14   8  23     1605.63     1444.89    161.66 o 
 -11   8  23      430.39      514.77    115.04 o 
  -8   8  23    19367.28    20317.78    361.63 o 
  -5   8  23    10444.56    11068.78    228.67 o 
  -2   8  23     3753.36     3680.32    205.96 o 
   1   8  23     2664.25     2851.41    139.06 o 
   4   8  23     5440.82     5540.48    793.14 o 
   7   8  23     4129.78     4422.71    196.52 o 
 -16   9  23      179.15      126.14    137.27 o 
 -13   9  23     3574.47     3534.11    219.21 o 
 -10   9  23     3218.07     3343.65    163.72 o 
  -7   9  23     3439.81     3209.03    211.90 o 
  -4   9  23     4887.87     5155.03    230.00 o 
  -1   9  23     1037.03     1013.36     92.46 o 
   2   9  23    10332.97    10685.68    260.80 o 
   5   9  23     4000.62     4175.05    228.68 o 
 -15  10  23     1133.62     1275.84    168.85 o 
 -12  10  23     1564.75     1512.53    162.37 o 
  -9  10  23     5649.63     5591.70    218.62 o 
  -6  10  23    11836.52    11274.69    327.09 o 
  -3  10  23     7100.21     6642.85    197.23 o 
   0  10  23     3350.89     3381.99    156.03 o 
   3  10  23     6610.41     6637.75    326.49 o 
   6  10  23      477.79      582.52    116.75 o 
 -14  11  23     1961.25     2184.49    144.73 o 
 -11  11  23     3706.84     4276.39    215.35 o 
  -8  11  23     6216.74     6404.85    259.30 o 
  -5  11  23     3449.58     3436.68    154.29 o 
  -2  11  23     6794.83     7178.19    228.36 o 
   1  11  23     4467.41     4877.37    198.34 o 
   4  11  23      853.13      971.62    193.06 o 
 -16  12  23     1714.90     1999.67    186.94 o 
 -13  12  23     1054.29     1362.24    177.95 o 
 -10  12  23      441.65      573.18    162.70 o 
  -7  12  23    13594.95    14300.64    320.90 o 
  -4  12  23     1853.93     2448.70    140.65 o 
  -1  12  23     2370.77     2240.90    144.24 o 
   2  12  23      571.64      586.02    111.13 o 
 -15  13  23      380.87      392.25    223.71 o 
 -12  13  23    11067.00    12469.84    828.73 o 
  -9  13  23     2737.32     3365.48    171.93 o 
  -6  13  23      560.27      562.12     97.73 o 
  -3  13  23     1147.11     1181.74    115.08 o 
   0  13  23      851.94      869.00    123.55 o 
 -14  14  23     3128.90     3468.83    211.29 o 
 -11  14  23     1529.82     1312.83    131.03 o 
  -8  14  23     1241.46     1221.09    115.36 o 
  -5  14  23     4909.81     5335.07    236.48 o 
  -2  14  23     1213.46     1237.90    134.84 o 
   1  14  23      352.53      190.08    111.64 o 
 -13  15  23      931.29     1058.55    157.69 o 
 -10  15  23      517.70      525.75    105.35 o 
  -7  15  23     2319.72     2428.72    154.52 o 
  -4  15  23      532.08      559.08    111.24 o 
  -1  15  23     3368.31     3267.56    194.60 o 
 -12  16  23      978.28     1474.43    254.21 o 
  -9  16  23      761.88      780.31    113.08 o 
  -6  16  23     8005.46     8346.78    271.97 o 
   0   0  24    25291.16    26499.02    742.30 o 
   1   1  24    49835.27    51560.54    641.85 o 
  -1   2  24    12649.70    12765.60    255.79 o 
   2   2  24   135079.41   138995.19   2379.38 o 
  -3   3  24   107197.05   111219.18   1898.05 o 
   0   3  24    12359.15    12658.94    262.56 o 
   3   3  24     6777.33     6775.71    197.68 o 
  -5   4  24    30495.47    32560.22    704.20 o 
  -2   4  24    29601.09    29831.28    592.37 o 
   1   4  24     3695.31     3505.42    179.12 o 
   4   4  24    23920.18    23401.02    614.36 o 
  -7   5  24     4990.99     5013.40    226.41 o 
  -4   5  24       95.37      222.25     76.26 o 
  -1   5  24    41942.63    41150.65    589.79 o 
   2   5  24    35389.74    36481.10    743.78 o 
   5   5  24    12453.17    11791.39    273.39 o 
  -9   6  24      396.84      564.68     93.47 o 
  -6   6  24    16651.68    16669.49    329.68 o 
  -3   6  24    38579.37    39939.02    576.28 o 
   0   6  24     6314.29     6038.76    183.86 o 
   3   6  24    74043.98    73645.68   1415.41 o 
   6   6  24     7855.91     7982.31    238.87 o 
 -11   7  24     6378.88     5861.55    247.98 o 
  -8   7  24    55658.55    55243.46    892.01 o 
  -5   7  24    25915.54    25703.88    429.18 o 
  -2   7  24    47584.01    47823.38    832.58 o 
   1   7  24    12684.96    12502.81    293.73 o 
   4   7  24    10554.56    10318.46    319.36 o 
   7   7  24      874.45      853.75    147.27 o 
 -13   8  24    25101.14    24778.39    575.22 o 
 -10   8  24     4513.25     4934.43    193.49 o 
  -7   8  24    44850.25    45040.05    715.62 o 
  -4   8  24    32839.36    33265.04    474.02 o 
  -1   8  24    12386.00    11410.55    280.91 o 
   2   8  24      202.19      107.20     73.23 o 
   5   8  24    17999.28    17937.38    807.75 o 
   8   8  24     2248.04     2335.17    219.21 o 
 -15   9  24     3326.15     3291.89    226.41 o 
 -12   9  24    12953.08    13469.06    320.79 o 
  -9   9  24    19576.89    20165.43    414.31 o 
  -6   9  24     5868.26     6202.53    229.64 o 
  -3   9  24     2176.68     2537.11    137.92 o 
   0   9  24     6079.85     6208.49    202.43 o 
   3   9  24    13035.78    13112.49    538.13 o 
   6   9  24     2513.15     2653.96    201.33 o 
 -14  10  24     7272.63     7490.33    257.35 o 
 -11  10  24     7283.93     7435.74    234.40 o 
  -8  10  24      699.07      534.57    109.89 o 
  -5  10  24    26556.13    25509.29    463.49 o 
  -2  10  24    10357.63     9640.50    253.80 o 
   1  10  24     4893.82     4244.47    194.13 o 
   4  10  24    21447.85    22045.88    747.93 o 
 -16  11  24     3426.03     4070.61    210.15 o 
 -13  11  24      585.95      587.00    103.60 o 
 -10  11  24     4711.72     4833.65    229.75 o 
  -7  11  24    29580.70    28642.29    516.56 o 
  -4  11  24     2457.67     2326.43    148.20 o 
  -1  11  24    40824.50    39960.53    675.50 o 
   2  11  24     7985.61     8655.47    270.80 o 
   5  11  24     2149.42     1957.65    162.82 o 
 -15  12  24     2845.87     2600.28    194.14 o 
 -12  12  24    18199.85    18164.53    474.39 o 
  -9  12  24     3985.00     4451.78    230.09 o 
  -6  12  24    16537.45    15333.91    510.47 o 
  -3  12  24    13084.46    13824.05    326.13 o 
   0  12  24     5723.38     5656.02    218.20 o 
   3  12  24     1052.81     1148.60    133.96 o 
 -14  13  24     4705.56     4875.47    258.85 o 
 -11  13  24    21292.78    21074.12    528.44 o 
  -8  13  24    14783.11    15539.51    369.59 o 
  -5  13  24     4651.04     4650.30    199.61 o 
  -2  13  24      172.32      167.10     91.06 o 
   1  13  24     2813.06     2774.98    173.42 o 
 -13  14  24     7858.61     8114.43    447.41 o 
 -10  14  24     3022.14     3013.34    170.05 o 
  -7  14  24     1653.16     1770.83    131.03 o 
  -4  14  24     4311.25     4171.40    197.23 o 
  -1  14  24     7549.67     8091.23    268.43 o 
 -12  15  24      317.90      323.25    136.05 o 
  -9  15  24     4293.17     4607.70    230.41 o 
  -6  15  24     5811.31     6366.16    236.74 o 
  -3  15  24     1791.64     1740.56    153.22 o 
 -11  16  24     5571.51     5319.31    268.99 o 
  -8  16  24     2382.05     2876.76    170.25 o 
  -5  16  24    18401.53    18242.22    424.29 o 
  -1   1  25     2473.53     2358.60    131.93 o 
  -3   2  25    37282.04    38274.21    512.81 o 
   0   2  25     5851.96     6200.62    145.30 o 
  -5   3  25     3925.81     4330.71    139.95 o 
  -2   3  25      320.71      255.54     82.45 o 
   1   3  25      817.43      849.40     72.53 o 
  -7   4  25     7392.65     7728.05    266.04 o 
  -4   4  25       97.84      209.63     92.65 o 
  -1   4  25      646.50      738.98     77.30 o 
   2   4  25    12779.30    12552.05    325.83 o 
  -9   5  25      456.34      560.68    157.61 o 
  -6   5  25     9715.21     9295.10    254.09 o 
  -3   5  25     1595.49     1612.01     99.89 o 
   0   5  25     1890.96     2054.08    141.40 o 
   3   5  25    34597.30    34525.89    571.28 o 
 -11   6  25      153.30       30.51     89.66 o 
  -8   6  25      894.53      676.92    147.57 o 
  -5   6  25      251.24      261.07     64.04 o 
  -2   6  25    16331.88    17065.12    430.84 o 
   1   6  25      269.43      320.01     74.51 o 
   4   6  25     1971.64     1881.87    116.70 o 
 -13   7  25      604.76      931.15    143.27 o 
 -10   7  25     1628.97     1519.07    143.80 o 
  -7   7  25    44224.69    45628.87    748.48 o 
  -4   7  25      866.74     1040.89     89.16 o 
  -1   7  25     1679.65     1682.73    200.09 o 
   2   7  25       90.37      235.08     71.35 o 
   5   7  25      606.53      645.42    100.19 o 
 -15   8  25      463.99      630.95    154.46 o 
 -12   8  25     5692.99     5831.97    266.04 o 
  -9   8  25     2779.85     3004.55    146.53 o 
  -6   8  25     2447.21     2411.11    204.00 o 
  -3   8  25     3785.11     3842.75    192.54 o 
   0   8  25     2933.09     2711.90    141.76 o 
   3   8  25     1064.55     1031.20    111.24 o 
   6   8  25        0.71       10.17     97.62 o 
 -14   9  25      727.20      717.20    143.80 o 
 -11   9  25     1604.34     1809.83    122.50 o 
  -8   9  25      584.46      616.63     91.62 o 
  -5   9  25     2597.83     2623.70    164.91 o 
  -2   9  25      108.76      171.11     79.18 o 
   1   9  25      537.16      700.02    101.76 o 
   4   9  25    10927.34    11575.77    652.87 o 
   7   9  25       55.03      116.94    136.61 o 
 -16  10  25     1804.97     1722.58    299.97 o 
 -13  10  25      275.80      380.30    114.08 o 
 -10  10  25     1172.98     1224.31    117.12 o 
  -7  10  25     3021.85     3039.35    190.44 o 
  -4  10  25      399.35      292.90     83.57 o 
  -1  10  25    14159.53    13449.84    309.66 o 
   2  10  25      211.16      128.08     95.52 o 
   5  10  25     1287.36     1338.41    149.50 o 
 -15  11  25      411.67      353.58    111.24 o 
 -12  11  25      147.31      146.35    157.61 o 
  -9  11  25     1730.12     1765.61    150.48 o 
  -6  11  25    10788.18    10582.29    301.26 o 
  -3  11  25     1503.22     1684.79    174.21 o 
   0  11  25     2786.58     2549.01    145.83 o 
   3  11  25     1235.59     1253.12    133.10 o 
 -14  12  25       66.43       45.76    115.04 o 
 -11  12  25    10145.15     9508.34    316.12 o 
  -8  12  25      382.00      658.15    101.65 o 
  -5  12  25      764.41      784.78    106.91 o 
  -2  12  25        4.66       37.60     79.70 o 
   1  12  25     1280.59      982.26    127.14 o 
 -13  13  25     3930.29     3785.97    222.90 o 
 -10  13  25      159.19      121.41     95.77 o 
  -7  13  25     2074.73     2208.84    138.86 o 
  -4  13  25     1243.82     1436.00    126.55 o 
  -1  13  25      717.57      858.80    117.12 o 
   2  13  25      946.54      839.83    129.91 o 
 -12  14  25      125.71      142.36    118.47 o 
  -9  14  25      370.03      212.52     95.77 o 
  -6  14  25     1144.99     1267.41    125.15 o 
  -3  14  25      243.84      165.56     96.99 o 
   0  14  25     1999.35     1766.04    160.05 o 
 -11  15  25       25.44       54.12    111.27 o 
  -8  15  25      178.13      220.24     95.38 o 
  -5  15  25     4694.49     4851.53    211.18 o 
  -2  15  25      629.83      690.68    135.43 o 
 -10  16  25     2353.48     2355.24    160.40 o 
  -7  16  25     1729.95     2057.90    158.51 o 
   0   1  26     7791.02     8173.98    185.84 o 
  -2   2  26    49731.23    49708.44   1098.19 o 
   1   2  26    55117.98    56458.32    823.37 o 
  -4   3  26    73672.92    75329.77    999.56 o 
  -1   3  26     2764.68     2810.94    254.21 o 
   2   3  26    15303.22    15786.75    277.88 o 
  -6   4  26     6715.29     7232.65    186.46 o 
  -3   4  26    26187.42    26910.47   1199.88 o 
   0   4  26    24242.80    24303.88    399.73 o 
   3   4  26    13627.68    14340.60    321.88 o 
  -8   5  26     2215.75     2130.58    150.48 o 
  -5   5  26    11143.93    10515.45    300.96 o 
  -2   5  26    40639.27    42543.84    650.68 o 
   1   5  26    13922.78    14223.37    356.07 o 
   4   5  26    48599.19    48244.55   1019.87 o 
 -10   6  26    14203.56    13004.06    388.27 o 
  -7   6  26    20256.89    20194.88    392.33 o 
  -4   6  26    27037.09    25904.67    566.80 o 
  -1   6  26    12679.54    12331.65    338.76 o 
   2   6  26    44106.95    44167.89   1226.20 o 
   5   6  26     1694.78     1439.82    147.27 o 
 -12   7  26     9373.44     8653.87    301.73 o 
  -9   7  26    13521.92    14654.20    333.93 o 
  -6   7  26    34757.66    34623.79    554.42 o 
  -3   7  26    64498.12    66474.25    914.49 o 
   0   7  26     2032.09     2428.51    122.39 o 
   3   7  26     8757.54     9323.97    242.14 o 
   6   7  26     2637.08     2732.66    197.63 o 
 -14   8  26     9944.11     9725.85    348.67 o 
 -11   8  26     6544.36     6498.46    247.06 o 
  -8   8  26    51433.37    51865.23    811.06 o 
  -5   8  26     2729.64     2745.40    104.09 o 
  -2   8  26    19608.25    19620.27    376.16 o 
   1   8  26     1335.65     1353.58    103.17 o 
   4   8  26    10576.70    10659.10    451.19 o 
   7   8  26     3964.70     4180.76    427.08 o 
 -13   9  26    13971.80    13936.14    696.54 o 
 -10   9  26     1690.57     1982.39    126.09 o 
  -7   9  26     2107.67     2239.00    259.30 o 
  -4   9  26    13217.91    12373.77    340.64 o 
  -1   9  26     2486.92     2250.49    136.90 o 
   2   9  26    13233.72    12744.76    476.08 o 
   5   9  26     8230.04     7985.53    357.89 o 
 -15  10  26     1175.14     1289.74    172.12 o 
 -12  10  26     1427.59     1666.83    158.00 o 
  -9  10  26     6077.94     6104.90    264.38 o 
  -6  10  26    11016.33    10409.13    323.32 o 
  -3  10  26    10999.83    10641.69    272.12 o 
   0  10  26    31656.63    29633.59    534.71 o 
   3  10  26    10581.11    11124.99    303.00 o 
 -14  11  26     3238.35     3234.89    360.98 o 
 -11  11  26     6807.07     7394.41    437.24 o 
  -8  11  26     4746.95     4416.23    233.60 o 
  -5  11  26    10374.59     9803.83    271.84 o 
  -2  11  26    24439.71    24826.72    662.79 o 
   1  11  26     2794.03     2825.20    167.44 o 
   4  11  26     4493.13     4636.83    216.06 o 
 -13  12  26     8770.42     9235.03    337.71 o 
 -10  12  26    12804.23    12568.22    549.10 o 
  -7  12  26    19566.46    20062.12    625.49 o 
  -4  12  26     1565.25     1678.45    124.47 o 
  -1  12  26     3146.11     2785.01    159.50 o 
   2  12  26     2021.21     2422.95    163.84 o 
 -12  13  26    16632.10    17266.05    671.12 o 
  -9  13  26     2431.93     2592.69    152.64 o 
  -6  13  26     4589.78     4567.98    197.08 o 
  -3  13  26     2353.52     2566.41    152.00 o 
   0  13  26      757.84      938.34    139.68 o 
 -11  14  26     1110.06      976.23    121.23 o 
  -8  14  26     4749.79     5032.28    256.71 o 
  -5  14  26     2131.91     2087.23    148.41 o 
  -2  14  26     5696.94     5769.61    231.92 o 
 -10  15  26     2567.90     2687.19    166.27 o 
  -7  15  26     3732.73     3900.92    189.76 o 
  -4  15  26    10452.72    10517.65    441.81 o 
   0   0  27    27689.20    28309.00    782.97 o 
   1   1  27    26730.49    26211.54    412.54 o 
  -1   2  27     4842.39     4719.49    152.41 o 
   2   2  27    21023.17    21726.50    378.51 o 
  -3   3  27    15706.49    15331.16    284.61 o 
   0   3  27     7633.29     7791.66    175.74 o 
   3   3  27     7421.80     7779.18    206.05 o 
  -5   4  27     2070.14     2182.34     95.08 o 
  -2   4  27     8151.78     7935.80    260.60 o 
   1   4  27    10984.88    11598.32    238.18 o 
   4   4  27    11507.18    11335.35    309.18 o 
  -7   5  27    10081.90    10345.46    257.43 o 
  -4   5  27    12140.13    12316.55    447.41 o 
  -1   5  27     8297.05     8327.35    217.96 o 
   2   5  27    28402.54    28725.03    453.30 o 
   5   5  27     3234.59     3523.97    201.33 o 
  -9   6  27    14401.59    14548.02    437.24 o 
  -6   6  27    17411.14    17013.43    327.56 o 
  -3   6  27    28075.37    26976.76    464.59 o 
   0   6  27     1456.53     1719.66    106.15 o 
   3   6  27     9655.97     9763.04    338.25 o 
   6   6  27     1149.74     1099.70    143.80 o 
 -11   7  27     7639.71     6786.43    276.75 o 
  -8   7  27    17318.07    17857.62    341.46 o 
  -5   7  27     3906.23     3481.86    139.30 o 
  -2   7  27    13629.58    13427.80    357.57 o 
   1   7  27     3756.40     3836.06    158.53 o 
   4   7  27     4378.53     4092.81    215.71 o 
   7   7  27     3599.02     4059.26    240.15 o 
 -13   8  27    10264.17    10312.26    355.86 o 
 -10   8  27     1568.56     1671.45    221.40 o 
  -7   8  27    11171.82    11357.36    273.42 o 
  -4   8  27     3035.58     3301.06    164.91 o 
  -1   8  27     4796.63     4552.85    171.31 o 
   2   8  27     7276.44     7583.25    249.83 o 
   5   8  27     2160.81     2547.45    194.14 o 
 -15   9  27      634.55      589.55    198.29 o 
 -12   9  27     2340.60     2380.76    146.53 o 
  -9   9  27     3078.23     3166.83    150.39 o 
  -6   9  27     9872.57     9858.14    727.05 o 
  -3   9  27    15867.25    16263.90    358.64 o 
   0   9  27     5089.47     5233.36    183.11 o 
   3   9  27     6379.19     6272.57    227.03 o 
   6   9  27     1994.02     2166.79    204.83 o 
 -14  10  27     2132.94     2092.34    186.39 o 
 -11  10  27     3837.72     4055.36    211.29 o 
  -8  10  27     8410.25     8788.69    282.31 o 
  -5  10  27     4988.36     5147.58    183.89 o 
  -2  10  27    13700.95    13159.95    462.11 o 
   1  10  27     7391.26     7301.59    249.41 o 
   4  10  27     5195.34     5276.73    219.43 o 
 -13  11  27     2967.71     3074.49    335.56 o 
 -10  11  27     4517.80     4654.73    391.49 o 
  -7  11  27     4196.81     4361.03    212.02 o 
  -4  11  27     3880.28     4208.80    177.81 o 
  -1  11  27    11584.62    11690.32    302.10 o 
   2  11  27      866.90     1036.54    123.98 o 
 -12  12  27     6578.70     6965.52    283.40 o 
  -9  12  27     1968.88     1780.82    172.56 o 
  -6  12  27     6239.29     6300.89    212.93 o 
  -3  12  27     1693.75     1827.86    200.75 o 
   0  12  27     1910.18     1899.89    143.26 o 
 -14  13  27     3290.62     3291.77    215.71 o 
 -11  13  27     2686.84     2450.60    264.38 o 
  -8  13  27     1895.23     1748.66    136.90 o 
  -5  13  27     2577.51     2679.31    150.61 o 
  -2  13  27     2293.32     2353.98    158.37 o 
   1  13  27      521.97      473.65    121.48 o 
 -13  14  27      592.13      183.03    193.20 o 
 -10  14  27     1152.32     1252.89    145.69 o 
  -7  14  27     2841.84     2879.34    177.75 o 
  -4  14  27     1269.75     1387.31    134.01 o 
  -1  14  27     3409.68     3382.98    207.78 o 
  -9  15  27     1987.11     2036.54    154.52 o 
  -6  15  27     3184.95     3198.10    181.24 o 
  -1   1  28    32303.35    33090.99    545.92 o 
  -3   2  28    16563.04    16203.68    324.18 o 
   0   2  28     2657.29     2730.92    111.44 o 
  -5   3  28     6470.55     6461.36    186.21 o 
  -2   3  28     5075.19     4936.84    207.33 o 
   1   3  28    10250.31     9771.45    302.09 o 
  -7   4  28     7226.33     7109.92    274.55 o 
  -4   4  28    15131.81    14974.84    383.42 o 
  -1   4  28     3456.31     4388.25    245.80 o 
   2   4  28     6008.79     5752.16    240.79 o 
  -9   5  28    13746.43    13873.97    406.74 o 
  -6   5  28     4830.06     4908.80    170.77 o 
  -3   5  28    20808.80    20792.09    467.75 o 
   0   5  28    16494.94    16396.38    385.08 o 
   3   5  28    17940.49    16874.10    503.34 o 
 -11   6  28     2139.65     2016.05    238.96 o 
  -8   6  28     7764.99     7831.41    216.76 o 
  -5   6  28    31049.87    30801.48    656.46 o 
  -2   6  28    11803.22    11956.99    282.55 o 
   1   6  28     4801.92     4791.85    171.97 o 
   4   6  28     3135.35     3188.47    194.14 o 
 -13   7  28     3232.36     3377.43    345.73 o 
 -10   7  28    18588.85    17327.28    431.41 o 
  -7   7  28    10822.13    10852.05    268.46 o 
  -4   7  28     6836.55     6977.98    254.62 o 
  -1   7  28     3170.96     3547.03    161.00 o 
   2   7  28     5586.56     6274.77    345.33 o 
   5   7  28     2132.65     2243.87    279.63 o 
 -15   8  28     4229.75     3356.36    237.28 o 
 -12   8  28     3888.24     3922.11    187.86 o 
  -9   8  28     5426.55     5952.93    196.92 o 
  -6   8  28     5002.36     5310.28    174.83 o 
  -3   8  28    18897.16    18301.08    813.48 o 
   0   8  28     5824.23     5967.37    188.06 o 
   3   8  28    11347.26    11640.98    343.18 o 
   6   8  28     3662.80     3745.65    366.06 o 
 -14   9  28     2515.82     2624.89    204.83 o 
 -11   9  28     2581.66     2707.55    152.64 o 
  -8   9  28    10607.34    10256.55    332.90 o 
  -5   9  28     8915.13     9202.57    300.96 o 
  -2   9  28     9952.04     9349.11    326.97 o 
   1   9  28    19113.63    18700.24    377.31 o 
   4   9  28     1939.14     2080.66    196.85 o 
 -13  10  28     2160.96     2333.05    156.48 o 
 -10  10  28     1805.68     2038.11    160.70 o 
  -7  10  28     2412.24     2801.86    194.14 o 
  -4  10  28    19240.88    20269.72    849.90 o 
  -1  10  28    11368.57    11949.66    295.35 o 
   2  10  28     1919.54     2068.96    145.01 o 
 -12  11  28     2450.20     2807.52    213.54 o 
  -9  11  28    12398.02    12608.90    559.27 o 
  -6  11  28     4162.30     4701.40    189.76 o 
  -3  11  28     2700.79     2535.60    150.95 o 
   0  11  28     2677.83     2519.35    149.38 o 
   3  11  28     1894.78     2186.83    158.53 o 
 -14  12  28     7096.37     7454.21    323.56 o 
 -11  12  28     3290.07     3335.26    315.22 o 
  -8  12  28     1177.65     1371.93    128.89 o 
  -5  12  28     1052.43     1219.31    117.12 o 
  -2  12  28     2187.18     2385.98    150.95 o 
   1  12  28     2933.60     3089.43    186.53 o 
 -13  13  28     1321.15      884.66    223.71 o 
 -10  13  28     1415.17     1621.86    136.90 o 
  -7  13  28     3312.09     3689.53    181.80 o 
  -4  13  28     1848.86     2128.39    147.67 o 
  -1  13  28     1471.05     1599.31    145.01 o 
 -12  14  28     1706.37     2065.75    201.33 o 
  -9  14  28      729.78      644.71    135.18 o 
  -6  14  28     1567.24     1831.91    138.35 o 
  -3  14  28     8544.62     8440.42    281.91 o 
  -8  15  28     6003.54     6379.24    281.96 o 
   0   1  29    58848.31    57683.52    872.77 o 
  -2   2  29    21162.90    20608.91    396.89 o 
   1   2  29     2442.60     2539.24    144.48 o 
  -4   3  29     8575.76     8640.46    257.10 o 
  -1   3  29     2179.91     1991.99    105.04 o 
   2   3  29    16645.80    16821.00    393.70 o 
  -6   4  29      886.06     1130.79    137.11 o 
  -3   4  29    28262.18    27427.42    563.57 o 
   0   4  29    22724.82    23369.30    389.97 o 
   3   4  29    10633.18    10265.09    323.56 o 
  -8   5  29    18594.17    18042.11    568.79 o 
  -5   5  29    26200.83    26728.21    570.77 o 
  -2   5  29     8853.18     9199.60    213.82 o 
   1   5  29    44211.58    44859.39    674.91 o 
   4   5  29     2845.87     3175.89    208.45 o 
 -10   6  29    31449.89    30027.00    666.03 o 
  -7   6  29     3672.41     3825.29    246.40 o 
  -4   6  29    45443.95    45545.72   2450.60 o 
  -1   6  29     7117.56     7730.94    396.57 o 
   2   6  29    10700.25    10636.83    359.51 o 
   5   6  29      781.86     1002.24    143.80 o 
 -12   7  29     6759.66     6531.77    462.67 o 
  -9   7  29    24291.40    25382.21    484.66 o 
  -6   7  29    13463.06    13368.80    444.04 o 
  -3   7  29    11562.12    11662.04    343.11 o 
   0   7  29      736.68      770.12    112.01 o 
   3   7  29    10183.68    10275.25    355.86 o 
   6   7  29     3653.62     3839.49    594.86 o 
 -14   8  29     8209.73     7863.59    330.75 o 
 -11   8  29     6529.34     5959.60    228.52 o 
  -8   8  29     6413.81     6359.93    210.26 o 
  -5   8  29     1541.77     1748.65    376.23 o 
  -2   8  29    13514.31    12057.46    278.51 o 
   1   8  29    10824.86    11773.43    305.55 o 
   4   8  29     3709.45     3634.55    240.79 o 
 -13   9  29     4870.08     4971.57    210.69 o 
 -10   9  29     1357.53     1508.01    123.89 o 
  -7   9  29     9811.80     9752.57    533.84 o 
  -4   9  29    19813.25    19906.46    721.96 o 
  -1   9  29     3309.53     3314.95    163.54 o 
   2   9  29    22349.48    22609.28    459.20 o 
   5   9  29     2143.24     2052.57    200.94 o 
 -12  10  29     1341.40     1358.45    254.21 o 
  -9  10  29    24383.29    25510.41    588.41 o 
  -6  10  29     2194.69     2512.65    183.03 o 
  -3  10  29    28969.76    26623.17    526.78 o 
   0  10  29    18159.20    18663.22    406.84 o 
   3  10  29     2076.29     2069.12    204.83 o 
 -14  11  29    11404.23    10998.93    991.43 o 
 -11  11  29     1723.71     2098.91    182.40 o 
  -8  11  29    13558.00    13130.95    396.57 o 
  -5  11  29     8913.29     9434.83    265.57 o 
  -2  11  29     4242.38     4234.46    187.13 o 
   1  11  29      395.00      414.71    160.06 o 
 -13  12  29     8292.09     8723.97    371.15 o 
 -10  12  29     7443.94     7687.36    437.24 o 
  -7  12  29     2910.46     3017.23    162.15 o 
  -4  12  29     1876.03     2097.38    144.24 o 
  -1  12  29     2106.51     1959.05    146.45 o 
 -12  13  29     2226.14     1830.32    274.55 o 
  -9  13  29      431.47      449.99    105.35 o 
  -6  13  29     3888.85     4164.73    193.56 o 
  -3  13  29     5156.48     5629.77    222.47 o 
 -11  14  29     2021.72     1783.69    150.61 o 
  -8  14  29     4644.79     4847.48    209.34 o 
  -5  14  29     3514.35     3523.11    193.56 o 
   0   0  30    73417.59    75572.02   1759.14 o 
   1   1  30     2447.63     2712.22    199.58 o 
  -1   2  30      683.62      790.29    150.32 o 
   2   2  30     5771.09     6001.55    184.71 o 
  -3   3  30     1055.12     1063.46     93.57 o 
   0   3  30     1830.60     1788.35    213.00 o 
   3   3  30        1.21       32.35     75.87 o 
  -5   4  30     1252.58     1476.44    120.97 o 
  -2   4  30       46.27       79.24     59.41 o 
   1   4  30    21652.80    21414.79    711.79 o 
   4   4  30      299.42      289.00    203.37 o 
  -7   5  30      617.80      539.10     91.06 o 
  -4   5  30    14025.93    14786.13    389.45 o 
  -1   5  30      432.41      719.11     68.48 o 
   2   5  30     1171.46     1145.98    172.86 o 
   5   5  30      583.76      686.57    129.42 o 
  -9   6  30    23786.30    23439.76    463.49 o 
  -6   6  30     1898.54     2112.57    230.67 o 
  -3   6  30     1865.66     1807.32    106.91 o 
   0   6  30     2517.71     2586.30    121.17 o 
   3   6  30     3715.09     3484.77    208.14 o 
   6   6  30      198.43      116.94    115.04 o 
 -11   7  30     2258.24     2156.08    144.51 o 
  -8   7  30      931.82     1021.65    103.30 o 
  -5   7  30     1332.55     1445.67    101.00 o 
  -2   7  30     2953.26     2819.48    228.79 o 
   1   7  30      210.97      357.14    172.86 o 
   4   7  30     2343.75     2652.91    228.79 o 
   7   7  30     4640.16     4410.23    269.56 o 
 -13   8  30      338.02      389.61    136.05 o 
 -10   8  30     1423.31     1494.97    194.09 o 
  -7   8  30     1250.73     1343.44    111.64 o 
  -4   8  30     1749.54     1633.24    146.22 o 
  -1   8  30      667.02      735.22    138.28 o 
   2   8  30    10323.92     9751.55    899.91 o 
   5   8  30      395.18      508.42    143.80 o 
 -12   9  30      378.26      259.20    101.65 o 
  -9   9  30     1558.99     1555.84    289.80 o 
  -6   9  30     1570.50     1621.49    157.69 o 
  -3   9  30    20366.79    19823.67    806.44 o 
   0   9  30     1652.45     1481.19    118.05 o 
   3   9  30      245.32       69.87    107.16 o 
 -11  10  30      837.46      779.53    146.22 o 
  -8  10  30    11635.77    13127.49    579.60 o 
  -5  10  30     1719.47     2351.78    138.35 o 
  -2  10  30      779.78      777.74    108.83 o 
   1  10  30     1213.70     1018.91    119.47 o 
 -13  11  30     3088.43     2898.74    215.35 o 
 -10  11  30     1358.38     1596.45    244.04 o 
  -7  11  30        7.98        0.00     99.89 o 
  -4  11  30     1506.27     1615.28    172.21 o 
  -1  11  30      776.73      653.20    107.52 o 
   2  11  30      426.56      501.37    249.13 o 
 -12  12  30      163.80      142.36    183.03 o 
  -9  12  30      266.41      323.70    128.83 o 
  -6  12  30      299.23      317.46     93.57 o 
  -3  12  30     1488.67     1567.72    134.22 o 
   0  12  30       29.62       71.64     93.71 o 
 -11  13  30      652.08      775.04    315.22 o 
  -8  13  30      269.50      373.30    103.60 o 
  -5  13  30       88.39      163.50     91.06 o 
  -2  13  30     2998.30     3096.23    185.84 o 
  -7  14  30     1419.87     1413.63    140.65 o 
  -1   1  31    54653.29    53527.84    802.28 o 
  -3   2  31      928.92      726.81     81.77 o 
   0   2  31     4757.35     4564.14    200.97 o 
  -5   3  31     9703.88     9533.51    245.31 o 
  -2   3  31    21735.04    20740.49    377.48 o 
   1   3  31    19563.90    19766.71    380.39 o 
  -7   4  31    10134.65     9433.52    265.84 o 
  -4   4  31    16482.23    17474.84    353.23 o 
  -1   4  31    12503.39    12138.31    508.42 o 
   2   4  31    27321.19    26022.25    596.79 o 
  -9   5  31    23135.43    22978.88    546.45 o 
  -6   5  31     5896.67     6527.79    208.70 o 
  -3   5  31    26050.27    25894.05    450.49 o 
   0   5  31    37376.88    35213.39   1016.85 o 
   3   5  31      307.55      241.33    116.94 o 
 -11   6  31     7807.47     7764.02    301.99 o 
  -8   6  31    14960.28    15148.31    333.45 o 
  -5   6  31    37113.50    38324.02    746.12 o 
  -2   6  31     3683.33     3669.12    238.96 o 
   1   6  31    21559.24    21268.86    666.03 o 
   4   6  31       60.45      218.46    111.27 o 
 -13   7  31     4833.70     5105.20    276.75 o 
 -10   7  31    28489.12    28931.40    537.56 o 
  -7   7  31      248.97      235.95     84.02 o 
  -4   7  31     8773.70     9109.59    292.44 o 
  -1   7  31     4904.67     4760.04    172.85 o 
   2   7  31    10769.79     9975.30    345.13 o 
   5   7  31     6598.11     6262.62    371.15 o 
 -12   8  31     1498.43     1422.32    134.77 o 
  -9   8  31     7797.26     7702.94    423.10 o 
  -6   8  31     6134.02     5800.36    238.87 o 
  -3   8  31    11882.79    11473.91    353.25 o 
   0   8  31    12242.05    11717.09    346.81 o 
   3   8  31    13413.46    13630.32    434.96 o 
 -11   9  31     4832.80     4694.84    201.17 o 
  -8   9  31    11168.07    11468.93    347.34 o 
  -5   9  31    11575.27    11472.73    361.77 o 
  -2   9  31    20546.33    19341.68    452.69 o 
   1   9  31    18872.20    18281.15    514.06 o 
   4   9  31      680.11      681.81    381.32 o 
 -13  10  31     3849.39     4451.49    254.57 o 
 -10  10  31    10165.73    10367.29    351.44 o 
  -7  10  31    11085.92    10589.90    352.10 o 
  -4  10  31    28208.13    27906.27    531.19 o 
  -1  10  31     1872.07     1805.61    139.06 o 
   2  10  31     2475.91     2236.31    208.14 o 
 -12  11  31     5279.85     5843.41    287.34 o 
  -9  11  31    17603.90    17235.55    691.46 o 
  -6  11  31      331.36      478.36    105.35 o 
  -3  11  31     5559.81     5776.98    289.70 o 
   0  11  31     1809.71     1821.30    147.29 o 
 -11  12  31     1429.09     1687.97    274.55 o 
  -8  12  31     1076.11     1070.22    124.86 o 
  -5  12  31     4038.59     4104.59    194.90 o 
  -2  12  31     1003.55      925.50    123.55 o 
 -10  13  31     2893.83     3404.37    187.68 o 
  -7  13  31     2912.73     3090.33    177.15 o 
  -4  13  31     9932.21    10143.33    298.95 o 
   0   1  32     8990.76     9897.57    246.57 o 
  -2   2  32     1901.34     1741.51    108.83 o 
   1   2  32     3370.55     3575.18    272.26 o 
  -4   3  32     2609.99     2588.67    231.47 o 
  -1   3  32     7135.76     7928.45    220.93 o 
   2   3  32     9920.71     9263.23    312.22 o 
  -6   4  32     2248.83     2636.74    144.51 o 
  -3   4  32     8015.37     7701.46    214.59 o 
   0   4  32    10656.33     9896.74    411.82 o 
   3   4  32      574.63      741.81    125.67 o 
  -8   5  32     8238.92     7788.71    246.94 o 
  -5   5  32     3881.19     3996.66    155.64 o 
  -2   5  32     2334.97     2323.10    197.82 o 
   1   5  32    11437.20    10504.02    477.92 o 
   4   5  32     3954.85     4088.63    215.71 o 
 -10   6  32     6028.64     6720.31    228.81 o 
  -7   6  32      642.10      626.32     99.46 o 
  -4   6  32     4650.13     4871.83    315.22 o 
  -1   6  32     6462.15     6070.57    366.06 o 
   2   6  32     1609.25     1913.73    157.69 o 
   5   6  32     1959.26     2440.57    483.00 o 
 -12   7  32     1317.87     1430.85    132.98 o 
  -9   7  32     1348.47     1380.52    124.62 o 
  -6   7  32      640.45      724.06    105.95 o 
  -3   7  32    13317.49    14811.23    392.33 o 
   0   7  32    11201.91    11127.17    498.25 o 
   3   7  32     1415.92     1451.53    157.69 o 
   6   7  32     3180.81     2909.51    452.50 o 
 -11   8  32      687.94      811.97    169.81 o 
  -8   8  32     3350.43     3845.45    167.44 o 
  -5   8  32     4657.33     5340.48    232.94 o 
  -2   8  32     1090.04     1435.24    160.93 o 
   1   8  32     5630.42     5345.69    255.18 o 
   4   8  32      372.86      584.32    183.03 o 
 -13   9  32     2043.59     2192.60    171.06 o 
 -10   9  32     4527.81     4901.65    251.35 o 
  -7   9  32     3255.77     3579.30    325.39 o 
  -4   9  32     9069.59     9492.51    330.48 o 
  -1   9  32     1293.02     1147.47    119.50 o 
   2   9  32     2047.12     2297.37    197.63 o 
 -12  10  32      884.69      991.89    164.91 o 
  -9  10  32     3150.10     3345.42    315.22 o 
  -6  10  32      447.92      494.68    121.60 o 
  -3  10  32     7363.27     6735.62    227.60 o 
   0  10  32      895.16      692.42    111.64 o 
 -11  11  32      373.86      284.72    193.20 o 
  -8  11  32     1573.67     1466.91    164.91 o 
  -5  11  32      193.53      230.34     95.76 o 
  -2  11  32     4347.31     4166.80    194.90 o 
   1  11  32     2429.10     2463.51    219.21 o 
 -10  12  32      760.10      876.80    157.69 o 
  -7  12  32      865.18      838.01    120.97 o 
  -4  12  32     2263.73     2316.58    153.59 o 
  -1  12  32      368.30      526.26    114.24 o 
  -9  13  32      145.79      145.75    105.67 o 
  -6  13  32      991.13     1145.06    128.09 o 
   0   0  33    20163.74    19096.38    630.44 o 
   1   1  33     2367.83     2337.57    132.74 o 
  -1   2  33    12771.99    12384.79    474.46 o 
   2   2  33     5845.41     5909.67    189.01 o 
  -3   3  33     5595.55     5515.26    192.67 o 
   0   3  33    18274.15    17825.26    367.39 o 
   3   3  33    18009.14    17709.89    420.27 o 
  -5   4  33     6378.38     6908.81    203.97 o 
  -2   4  33    33693.72    34291.95    590.62 o 
   1   4  33    16690.96    15721.46    716.88 o 
   4   4  33     3813.37     4053.02    183.52 o 
  -7   5  33    10960.97    11109.91    288.88 o 
  -4   5  33     7211.70     6998.97    218.81 o 
  -1   5  33     2759.68     2623.46    284.72 o 
   2   5  33     5687.48     5979.49    266.04 o 
   5   5  33     5144.46     5675.75    310.14 o 
  -9   6  33    13895.15    13918.43    353.59 o 
  -6   6  33     4799.63     5086.86    193.99 o 
  -3   6  33     4998.01     5428.14    234.35 o 
   0   6  33    16102.59    15008.65    630.44 o 
   3   6  33     2538.30     2747.90    179.75 o 
   6   6  33    10068.81     9903.91    370.24 o 
 -11   7  33     1732.14     1708.47    140.58 o 
  -8   7  33     1357.89     1327.76    200.31 o 
  -5   7  33     8518.25     8618.91    241.93 o 
  -2   7  33     5412.63     5394.06    235.97 o 
   1   7  33    13345.09    13453.70    420.58 o 
   4   7  33     5896.99     5653.41    269.56 o 
 -10   8  33    13279.16    14118.79    343.62 o 
  -7   8  33     2449.44     2274.90    170.77 o 
  -4   8  33    13138.65    12798.12    374.97 o 
  -1   8  33    23535.01    23754.45    578.78 o 
   2   8  33     5116.33     4701.53    255.18 o 
 -12   9  33     1187.06     1243.98    134.77 o 
  -9   9  33     7471.08     7641.94    498.25 o 
  -6   9  33    19328.26    20182.20    509.14 o 
  -3   9  33    15456.14    15733.79    365.05 o 
   0   9  33     3551.04     3571.37    254.21 o 
   3   9  33     1064.68      846.29    153.46 o 
 -11  10  33    11011.64    11486.79    387.47 o 
  -8  10  33     3744.74     3989.08    264.38 o 
  -5  10  33     4732.57     4899.79    211.24 o 
  -2  10  33     2294.91     2433.80    152.41 o 
   1  10  33     3376.34     3283.53    236.95 o 
 -10  11  33     3270.25     3152.22    325.39 o 
  -7  11  33      771.27      898.78    143.27 o 
  -4  11  33     4436.15     4403.45    197.23 o 
  -1  11  33     1355.05     1324.70    131.38 o 
  -9  12  33     4397.81     4674.62    261.78 o 
  -6  12  33      887.30     1206.27    134.01 o 
  -3  12  33     3549.48     3724.87    219.74 o 
  -1   1  34     3006.00     2670.23    138.35 o 
  -3   2  34     4475.06     4348.99    167.44 o 
   0   2  34    13790.41    13687.96    321.45 o 
  -5   3  34    18594.07    18762.30    484.34 o 
  -2   3  34    23555.80    22873.43    689.18 o 
   1   3  34     9248.23     8663.53    309.18 o 
  -7   4  34    13981.29    14191.80    338.41 o 
  -4   4  34     1853.81     1863.36    120.17 o 
  -1   4  34    32411.07    31891.96   1182.45 o 
   2   4  34     6975.56     7029.43    415.35 o 
  -9   5  34     5673.89     6047.43    232.25 o 
  -6   5  34     9148.98     9050.34    261.19 o 
  -3   5  34     7645.36     7281.01    228.81 o 
   0   5  34     2182.97     2237.06    264.38 o 
   3   5  34      887.89      913.51    143.80 o 
 -11   6  34     5264.04     5119.10    226.81 o 
  -8   6  34     3471.16     3136.62    170.05 o 
  -5   6  34     3503.09     3342.83    167.16 o 
  -2   6  34     4326.85     5165.58    325.39 o 
   1   6  34    16348.80    16487.28    442.15 o 
   4   6  34     3940.34     4227.04    240.15 o 
 -10   7  34     3259.62     3709.39    228.18 o 
  -7   7  34     1132.26     1359.30    120.17 o 
  -4   7  34     4732.01     4651.88    227.07 o 
  -1   7  34     8073.35     8770.37    337.94 o 
   2   7  34     1269.57     1151.94    158.18 o 
   5   7  34    12931.99    13777.05    477.92 o 
 -12   8  34      626.74      808.20    129.16 o 
  -9   8  34     5637.65     6289.26    227.27 o 
  -6   8  34    14464.24    14422.19    425.60 o 
  -3   8  34     3378.12     3679.39    209.84 o 
   0   8  34    15003.23    14229.55    493.17 o 
   3   8  34     1526.97     1773.05    186.94 o 
 -11   9  34     7718.52     7922.54    332.90 o 
  -8   9  34     1634.50     1311.73    244.04 o 
  -5   9  34    19744.00    18383.21    808.39 o 
  -2   9  34     8645.72     9419.17    359.51 o 
   1   9  34     1915.17     1816.42    186.94 o 
 -10  10  34     9127.05     9192.29    518.59 o 
  -7  10  34     3718.40     4100.31    249.13 o 
  -4  10  34     4339.31     4675.51    200.80 o 
  -1  10  34      945.21      762.63    154.46 o 
  -9  11  34     2480.71     2473.00    200.94 o 
  -6  11  34      331.61      211.05    145.61 o 
  -3  11  34     2204.20     2237.12    158.37 o 
  -8  12  34      929.11      994.72    132.45 o 
  -5  12  34     7386.68     7858.98    266.70 o 
   0   1  35     4697.79     4934.73    183.89 o 
  -2   2  35     2586.82     2604.65    169.81 o 
   1   2  35     1899.61     1928.99    117.12 o 
  -4   3  35     2689.36     2785.72    138.35 o 
  -1   3  35    32670.99    32640.59    735.75 o 
   2   3  35     3974.08     3735.92    212.02 o 
  -6   4  35    12342.70    11855.13    295.23 o 
  -3   4  35     1613.90     1810.26    136.68 o 
   0   4  35     1418.99     1103.86    143.80 o 
   3   4  35     2002.82     1875.26    142.78 o 
  -8   5  35     2727.14     2580.59    152.87 o 
  -5   5  35      763.11      882.19    127.04 o 
  -2   5  35     1653.74     1751.81    154.46 o 
   1   5  35     1026.30     1269.73    125.15 o 
   4   5  35      910.72      994.87    125.15 o 
 -10   6  35     1800.64     2334.02    162.35 o 
  -7   6  35     1595.69     1611.39    130.52 o 
  -4   6  35     2770.01     2700.93    186.53 o 
  -1   6  35     2073.43     2115.04    244.04 o 
   2   6  35     1306.72     1188.23    161.66 o 
   5   6  35    10016.36    10364.69    381.08 o 
  -9   7  35     1392.44     1608.56    216.16 o 
  -6   7  35     1070.64     1193.33    154.93 o 
  -3   7  35     1683.29     1576.11    223.71 o 
   0   7  35    13728.23    13683.33    424.04 o 
   3   7  35     1057.56     1105.58    172.86 o 
 -11   8  35      902.11      961.56    131.03 o 
  -8   8  35      955.60      888.26    148.95 o 
  -5   8  35    14812.17    14846.17    930.41 o 
  -2   8  35     2408.22     2520.66    200.94 o 
   1   8  35      847.92      969.86    158.18 o 
 -10   9  35     8476.05     9303.48    344.23 o 
  -7   9  35     2499.91     2748.13    193.74 o 
  -4   9  35     2587.17     2474.57    183.24 o 
  -1   9  35     1938.39     1710.57    274.55 o 
   2   9  35      911.96      860.44    164.91 o 
  -9  10  35      330.35       61.01    193.20 o 
  -6  10  35     1519.13     1460.66    164.91 o 
  -3  10  35      939.67     1069.51    120.76 o 
   0  10  35      288.22      213.54    136.61 o 
  -8  11  35      630.07      716.21    153.46 o 
  -5  11  35      263.38      350.35    103.30 o 
  -2  11  35     1406.90     1210.05    179.75 o 
   0   0  36       69.24        0.00    122.02 o 
   1   1  36     3990.31     4385.08    225.88 o 
  -1   2  36    15502.24    15740.82    350.16 o 
   2   2  36    19541.78    18873.21    474.39 o 
  -3   3  36     6288.44     5911.76    238.76 o 
   0   3  36    30975.21    30083.17    650.68 o 
   3   3  36    17649.65    17227.51    381.51 o 
  -5   4  36    13631.80    13426.36    398.62 o 
  -2   4  36    33936.98    33720.41    980.68 o 
   1   4  36      594.86      533.41    125.67 o 
   4   4  36    12137.98    11980.27    316.59 o 
  -7   5  36    18503.29    18290.35    384.79 o 
  -4   5  36       39.88       42.05     74.20 o 
  -1   5  36     8258.78     8124.94    291.14 o 
   2   5  36     6954.01     6896.02    238.56 o 
   5   5  36     5693.65     5012.47    219.12 o 
  -9   6  36     1388.57     1391.47    217.72 o 
  -6   6  36     4619.25     4565.73    187.34 o 
  -3   6  36     4345.79     4383.51    232.94 o 
   0   6  36     8981.83     9388.52    660.95 o 
   3   6  36     5257.92     5223.58    272.94 o 
  -8   7  36     3236.43     3516.68    175.56 o 
  -5   7  36     8522.10     9197.47    321.41 o 
  -2   7  36     8398.71     7941.57    447.41 o 
   1   7  36    10881.20    10373.24    381.08 o 
 -10   8  36     7531.89     7922.12    266.93 o 
  -7   8  36     8829.70     9588.86    518.59 o 
  -4   8  36    20898.74    21119.90    793.14 o 
  -1   8  36    14919.86    14989.48    452.98 o 
   2   8  36      303.64      383.61    157.61 o 
  -9   9  36     6830.55     7321.29    457.58 o 
  -6   9  36    15505.80    16119.51    461.72 o 
  -3   9  36      401.28      330.34    132.87 o 
   0   9  36     6481.42     6618.80    312.71 o 
  -8  10  36     1058.06     1109.43    162.70 o 
  -5  10  36     1533.11     1430.71    135.84 o 
  -2  10  36     2695.09     2853.35    222.90 o 
  -1   1  37     7719.66     7612.37    230.87 o 
  -3   2  37     2372.42     2392.10    138.35 o 
   0   2  37     3111.17     3267.19    164.17 o 
  -5   3  37     3552.48     3554.08    233.87 o 
  -2   3  37     2064.53     2381.73    169.62 o 
   1   3  37       67.04      215.44    132.19 o 
  -7   4  37     3290.10     3587.83    225.68 o 
  -4   4  37      581.48      551.33     97.40 o 
  -1   4  37     5842.13     5605.06    266.04 o 
   2   4  37     2693.70     2970.98    159.50 o 
  -9   5  37      269.03      231.65    103.60 o 
  -6   5  37      947.78     1155.87    123.01 o 
  -3   5  37     1274.01     1293.74    143.27 o 
   0   5  37     2677.12     3025.16    381.32 o 
   3   5  37     3050.45     3433.30    187.86 o 
  -8   6  37        4.08       81.35     93.93 o 
  -5   6  37     1753.96     2005.43    432.16 o 
  -2   6  37     4569.33     4809.71    244.47 o 
   1   6  37      418.02      509.03    110.31 o 
   4   6  37     3519.53     3284.55    185.84 o 
 -10   7  37     2982.93     3013.86    173.34 o 
  -7   7  37      678.48      749.66    227.03 o 
  -4   7  37     2691.33     2938.69    305.05 o 
  -1   7  37     1187.01     1053.65    161.66 o 
   2   7  37       82.01       65.20    121.60 o 
  -9   8  37      173.75      165.52    128.83 o 
  -6   8  37     3585.23     3946.23    229.75 o 
  -3   8  37      121.47       10.17    162.70 o 
   0   8  37     1434.82     1179.20    168.85 o 
  -8   9  37      120.80       71.18    193.20 o 
  -5   9  37      721.24      671.12    223.71 o 
  -2   9  37     1109.92      854.21    218.62 o 
  -7  10  37       19.15       37.68    121.60 o 
  -4  10  37     3735.40     4012.01    262.37 o 
   0   1  38     2245.08     2419.31    142.78 o 
  -2   2  38    10097.70    10231.25    279.68 o 
   1   2  38    22569.62    20032.18    676.20 o 
  -4   3  38    23264.10    22646.72    581.87 o 
  -1   3  38    13812.74    13076.88    318.83 o 
   2   3  38     3512.05     4059.31    236.95 o 
  -6   4  38     8548.40     8674.85    283.13 o 
  -3   4  38     2989.48     3323.26    170.05 o 
   0   4  38     2382.65     2529.82    186.94 o 
   3   4  38     9551.99    10003.58    297.30 o 
  -8   5  38     6711.94     6173.67    238.14 o 
  -5   5  38      712.67      917.80    193.20 o 
  -2   5  38    16403.81    15513.75    462.67 o 
   1   5  38     1251.47     1551.68    188.38 o 
   4   5  38    10748.36    10365.39    311.04 o 
  -7   6  38     8872.79     8898.82    271.36 o 
  -4   6  38     2497.28     2726.57    190.44 o 
  -1   6  38    10921.21    10229.42    503.34 o 
   2   6  38    11998.26    12127.62    328.76 o 
  -9   7  38     2340.05     2777.27    166.72 o 
  -6   7  38    11670.04    11378.51    569.43 o 
  -3   7  38    25960.63    25824.60    696.54 o 
   0   7  38     7559.33     7771.01    327.09 o 
  -8   8  38     9846.69     9761.73    528.76 o 
  -5   8  38    13072.34    13168.16    630.44 o 
  -2   8  38     1893.96     2090.62    201.33 o 
  -7   9  38     4271.30     4650.95    267.84 o 
  -4   9  38      600.76     1077.86    244.04 o 
   0   0  39     7284.32     6477.31    376.23 o 
   1   1  39     6900.46     7289.33    228.81 o 
  -1   2  39     1511.33     1357.16    118.72 o 
   2   2  39     9342.92     8947.72    376.23 o 
  -3   3  39     6888.58     7341.53    226.81 o 
   0   3  39     1496.44     1335.12    158.18 o 
   3   3  39     1522.45     1414.33    138.86 o 
  -5   4  39     1023.06     1211.22    153.46 o 
  -2   4  39     3557.30     3558.53    219.21 o 
   1   4  39     2971.22     2889.68    208.14 o 
   4   4  39     5594.49     6065.00    240.29 o 
  -7   5  39     1843.62     2014.24    280.63 o 
  -4   5  39     1051.87      559.27    213.54 o 
  -1   5  39     5227.72     4618.75    247.36 o 
   2   5  39     3101.95     3344.82    185.13 o 
  -6   6  39     3135.52     3178.65    214.27 o 
  -3   6  39    10287.82    10570.06    366.49 o 
   0   6  39      748.72      671.73    123.01 o 
  -8   7  39     3876.09     3922.99    248.90 o 
  -5   7  39     3598.31     4006.38    366.06 o 
  -2   7  39     6928.02     6474.58    416.91 o 
   1   7  39     2847.73     3043.08    183.89 o 
  -7   8  39     7705.99     8195.78    518.59 o 
  -4   8  39     2421.33     2074.37    274.55 o 
  -1   8  39      938.07     1022.56    172.56 o 
  -1   1  40     2009.45     1829.73    141.55 o 
  -3   2  40    26948.97    25400.13    600.09 o 
   0   2  40     2307.56     2447.27    411.82 o 
  -5   3  40     4345.58     4440.32    244.15 o 
  -2   3  40     3029.51     2945.19    162.15 o 
   1   3  40     2972.95     3289.24    212.02 o 
  -7   4  40     1726.95     1884.22    153.22 o 
  -4   4  40     3048.37     3289.70    274.55 o 
  -1   4  40     1370.42     1284.98    168.85 o 
   2   4  40     2846.75     2744.34    168.03 o 
  -6   5  40      826.40     1011.94    185.79 o 
  -3   5  40     4112.10     4135.88    244.15 o 
   0   5  40     1267.06     1505.01    305.05 o 
  -5   6  40     2793.46     2267.57    294.89 o 
  -2   6  40    16375.53    15893.52    472.83 o 
   1   6  40     3437.24     3361.90    303.48 o 
  -4   7  40     6209.60     6997.86    308.18 o 
  -1   7  40     1233.17     1185.46    138.86 o 
   0   1  41     5952.62     5908.48    216.73 o 
  -2   2  41     9764.11     9454.06    283.71 o 
   1   2  41     9573.32     8881.53    334.29 o 
  -4   3  41    15043.03    15016.01    449.34 o 
  -1   3  41      688.31      472.03    136.05 o 
   2   3  41     5644.70     5299.68    269.56 o 
  -6   4  41     1124.35     1075.61    128.89 o 
  -3   4  41     5359.55     5643.50    406.74 o 
   0   4  41     1156.10     1253.70    165.37 o 
  -5   5  41     2541.83     2667.94    208.14 o 
  -2   5  41     8331.89     8528.74    488.09 o 
   1   5  41     4957.47     4875.71    219.12 o 
  -4   6  41     6747.98     6843.38    447.41 o 
  -1   6  41     6610.05     5824.97    294.80 o 
   0   0  42     4846.91     4891.03    366.06 o 
   1   1  42     2658.17     2496.62    194.14 o 
  -1   2  42      834.19      711.79    147.27 o 
   2   2  42     3329.81     3293.66    222.90 o 
  -3   3  42     2865.57     2767.39    200.94 o 
   0   3  42     1658.93     1708.30    176.05 o 
  -2   4  42      581.41      530.72    208.45 o 
  -1   1  43    13121.21    13091.98    342.33 o 
   0   2  43     3064.46     3258.18    226.41 o 
                                                 
